# Supplementary material for: catena-Poly[[bis­[1-(2-hydroxy­ethyl)-1H-tetra­zole-κN 4]copper(II)]-di-μ-chlorido]: a powder study
Source: Acta Crystallogr Sect E Struct Rep Online. 2008 Jul 19;64(Pt 8):m1044–5. doi: 10.1107/S1600536808022137 (PMC2961963; doi:10.1107/S1600536808022137)
Supplement: Supplementary file 1 [file e-64-m1044-sup1.cif]

##############################################################################
###                                                                        ###
###        Electronic paper (Acta Crystallographica Section E)             ###
###                                                                        ###
##############################################################################
#                                                                            #
# This CIF contains the data in a paper accepted for publication in Acta     #
# Crystallographica Section E. It conforms to the requirements of Notes      #
# for Authors for Section E, and has been peer reviewed under the auspices   #
# of the IUCr Commission on Journals.                                        #
#                                                                            #
# Full details of the Crystallographic Information File format               #
# are given in the paper "The Crystallographic Information File (CIF):       #
# a New Standard Archive File for Crystallography" by S. R. Hall, F. H.      #
# Allen and I. D. Brown [Acta Cryst. (1991), A47, 655-685].                  #
#                                                                            #
# The current version of the core CIF dictionary is obtainable from          #
# ftp://ftp.iucr.org/pub/cif_core.dic. The current version number is 2.4.    #
#                                                                            #
# Software is freely available for graphical display of the structure(s) in  #
# this CIF.  For information consult the CIF home page http://www.iucr.org/  #
# cif/home.html                                                              #
#                                                                            #
# This file may be used for bona fide research purposes within the           #
# scientific community so long as proper attribution is given to the journal # 
# article from which it was obtained.                                        #
#                                                                            #
##############################################################################
                                             
data_global
_journal_data_validation_number     ?
_journal_date_recd_electronic     2008-06-20
_journal_date_accepted     2008-07-15
_journal_name_full     'Acta Crystallographica, Section E'
_journal_year     2008
_journal_volume     64
_journal_issue      8
_journal_page_first     m1044
_journal_page_last     m1045
_journal_paper_category     QM
_journal_coeditor_code     LH2648
_publ_contact_author_name     'Dr Ludmila Ivashkevich'
_publ_contact_author_address
;
Research Institute for Physico-Chemical Problems,
Belarusian State University, Leningradskaya Str. 14,
Minsk 220030, Belarus
;
_publ_contact_author_email     iva@bsu.by
_publ_contact_author_fax     '(+375) (17) 226 46 96'
_publ_contact_author_phone     '(+375) (17) 209 51 95'
_publ_section_title
;\
<i>catena</i>-Poly[[bis[1-(2-hydroxyethyl)-1<i>H</i>-tetrazole-\k<i>N</i>^4^]\
copper(II)]-di-\m-chlorido]: a powder study
;
loop_
    _publ_author_name
    _publ_author_footnote
    _publ_author_address
    'Ivashkevich, Ludmila S.'
; ?
;
;
Research Institute for Physico-Chemical Problems,
Belarusian State University, Leningradskaya Str. 14,
Minsk 220030, Belarus
;
    'Lyakhov, Alexander S.'
; ?
;
;
Research Institute for Physico-Chemical Problems,
Belarusian State University, Leningradskaya Str. 14,
Minsk 220030, Belarus
;
    'Serebryanskaya, Tatiyana V.'
; ?
;
;
Research Institute for Physico-Chemical Problems,
Belarusian State University, Leningradskaya Str. 14,
Minsk 220030, Belarus
;
    'Gaponik, Pavel N.'
; ?
;
;
Research Institute for Physico-Chemical Problems,
Belarusian State University, Leningradskaya Str. 14,
Minsk 220030, Belarus
;
data_I
_chemical_name_systematic
;
catena-Poly[[bis[1-(2-hydroxyethyl)-1H-tetrazole-\kN^4^]copper(II)]-
di-\m-chlorido]
;
_chemical_name_common     ?
_chemical_formula_moiety     'C6 H12 Cl2 Cu N8 O2'
_chemical_formula_sum     'C6 H12 Cl2 Cu N8 O2'
_chemical_formula_structural     ?
_chemical_formula_analytical     ?
_chemical_formula_iupac     '[Cu Cl2 (C3 H6 N4 O)2]'
_chemical_formula_weight     362.69
_chemical_melting_point     ?
_symmetry_cell_setting     Monoclinic
_symmetry_space_group_name_H-M     'P 21/c'
_symmetry_space_group_name_Hall     '-P 2ybc'
loop_
    _symmetry_equiv_pos_as_xyz
    'x,y,z'
    '-x,y+1/2,-z+1/2'
    '-x,-y,-z'
    'x,-y+1/2,z+1/2'
_cell_length_a     13.3349(11)
_cell_length_b     6.7406(6)
_cell_length_c     7.3419(5)
_cell_angle_alpha     90.00000
_cell_angle_beta     105.450(8)
_cell_angle_gamma     90.00000
_cell_volume     636.08(9)
_cell_formula_units_Z     2
_cell_measurement_temperature     295(2)
_cell_special_details
; ?
;
_exptl_crystal_density_diffrn     1.894
_exptl_crystal_F_000     366.0
_exptl_absorpt_coefficient_mu     6.443
_exptl_absorpt_correction_type     none
_exptl_absorpt_process_details     ?
_exptl_special_details
;
;
_diffrn_ambient_temperature     295
_diffrn_radiation_type     'CuK\a'
_diffrn_radiation_wavelength     1.5418
_diffrn_radiation_monochromator     'Ni filtered'
_diffrn_measurement_device_type     'HZG-4A (Carl Zeiss, Jena)'
_diffrn_measurement_method     '\q/2\q'
_refine_special_details
;
;
_refine_ls_structure_factor_coef     'Inet'
_refine_ls_matrix_type     'fullcycle'
_refine_ls_goodness_of_fit_all     0.78
_refine_ls_restrained_S_all     ?
_refine_ls_restrained_S_obs     ?
_refine_ls_number_reflns     785
_refine_ls_number_parameters     48
_refine_ls_number_restraints     21
_refine_ls_number_constraints     0
_refine_ls_hydrogen_treatment     constr
_refine_ls_weighting_scheme     'sigma'
_refine_ls_weighting_details     ?
_refine_ls_shift/su_max     0.02
_refine_ls_shift/su_mean     ?
_refine_ls_extinction_method     ?
_refine_ls_extinction_coef     ?
loop_
    _atom_type_symbol
    _atom_type_scat_dispersion_real
    _atom_type_scat_dispersion_imag
    _atom_type_scat_source
    cu -2.01900 0.58900
 International_Tables_for_Crystallography_Vol.C(1991)_Tables_6.1.1.4_and_6.1.1.5
    cl 0.34800 0.70200
 International_Tables_for_Crystallography_Vol.C(1991)_Tables_6.1.1.4_and_6.1.1.5
    n 0.02900 0.01800
 International_Tables_for_Crystallography_Vol.C(1991)_Tables_6.1.1.4_and_6.1.1.5
    c 0.01700 0.00900
 International_Tables_for_Crystallography_Vol.C(1991)_Tables_6.1.1.4_and_6.1.1.5
    h 0.00000 0.00000
 International_Tables_for_Crystallography_Vol.C(1991)_Tables_6.1.1.4_and_6.1.1.5
    o 0.04700 0.03200
 International_Tables_for_Crystallography_Vol.C(1991)_Tables_6.1.1.4_and_6.1.1.5
_computing_data_collection     'local program'
_computing_cell_refinement     'FULLPROF (Rodr\'iguez-Carvajal, 2001)'
_computing_data_reduction     'local program'
_computing_structure_solution     ?
_computing_structure_refinement
          'FULLPROF (Rodr\'iguez-Carvajal, 2001) and SHELXL97 (Sheldrick, 2008)'
_computing_molecular_graphics
;
ORTEP-3 for Windows (Farrugia, 1997) and PLATON (Spek, 2003)
;
_computing_publication_material
;
FULLPROF (Rodr\'iguez-Carvajal, 2001) and PLATON (Spek, 2003)
;
loop_
    _atom_site_type_symbol
    _atom_site_label
    _atom_site_fract_x
    _atom_site_fract_y
    _atom_site_fract_z
    _atom_site_U_iso_or_equiv
    _atom_site_adp_type
    _atom_site_occupancy
    CU Cu 0.00000 0.00000 0.50000 0.0309(10) Uiso 1.00000
    CL Cl -0.0624(4) 0.2048(11) 0.2569(10) 0.0309(10) Uiso 1.00000
    N N1 0.24708(16) 0.3706(2) 0.583(4) 0.0309(10) Uiso 1.00000
    N N2 0.2982(2) 0.19676(13) 0.595(3) 0.0309(10) Uiso 1.00000
    N N3 0.2308(2) 0.05581(18) 0.577(3) 0.0309(10) Uiso 1.00000
    N N4 0.1358(4) 0.1377(3) 0.553(4) 0.0309(10) Uiso 1.00000
    C C5 0.14654(16) 0.3314(4) 0.545(5) 0.0309(10) Uiso 1.00000
    H H5 0.09292 0.42403 0.51621 0.0309(10) Uiso 1.00000
    C C6 0.3006(6) 0.5643(10) 0.5973(16) 0.0309(10) Uiso 1.00000
    H H61A 0.24602 0.66346 0.56434 0.0309(10) Uiso 0.562(12)
    H H61B 0.33551 0.56618 0.49731 0.0309(10) Uiso 0.562(12)
    C C71 0.3778(18) 0.641(2) 0.768(3) 0.0309(10) Uiso 0.562(12)
    H H71A 0.41791 0.74586 0.73283 0.0309(10) Uiso 0.562(12)
    H H71B 0.34071 0.69633 0.85467 0.0309(10) Uiso 0.562(12)
    O O1 0.4451(15) 0.489(3) 0.862(5) 0.0309(10) Uiso 0.562(12)
    H H1 0.42627 0.38207 0.81168 0.0309(10) Uiso 0.562(12)
    H H62A 0.31564 0.60902 0.72756 0.0309(10) Uiso 0.438(12)
    H H62B 0.25331 0.65967 0.52039 0.0309(10) Uiso 0.438(12)
    C C72 0.3987(12) 0.565(7) 0.539(4) 0.0309(10) Uiso 0.438(12)
    H H72A 0.38957 0.48960 0.42321 0.0309(10) Uiso 0.438(12)
    H H72B 0.41727 0.69967 0.51599 0.0309(10) Uiso 0.438(12)
    O O2 0.479(2)   0.480(6) 0.684(5) 0.0309(10) Uiso 0.438(12)
    H H2 0.46854 0.35907 0.68929 0.0309(10) Uiso 0.438(12)
_geom_special_details
;
;
loop_
    _geom_bond_atom_site_label_1
    _geom_bond_atom_site_label_2
    _geom_bond_site_symmetry_1
    _geom_bond_site_symmetry_2
    _geom_bond_distance
    _geom_bond_publ_flag
    Cu Cl . . 2.234(7) y
    Cu N4 . . 1.979(10) y
    Cu Cl . 2_545 3.008(7) y
    Cu Cl . 3_556 2.234(7) n
    Cu N4 . 3_556 1.979(10) n
    Cu Cl . 4_555 3.008(7) n
    O1 C71 . . 1.41(3) n
    O2 C72 . . 1.42(5) n
    O1 H1 . . 0.8200 n
    O2 H2 . . 0.8200 n
    N1 N2 . . 1.346(6) n
    N1 C5 . . 1.321(15) n
    N1 C6 . . 1.478(8) n
    N2 N3 . . 1.291(7) n
    N3 N4 . . 1.350(11) n
    N4 C5 . . 1.316(4) n
    C6 C71 . . 1.49(2) n
    C6 C72 . . 1.48(2) n
    C5 H5 . . 0.9300 n
    C6 H61B . . 0.9700 n
    C6 H62A . . 0.9700 n
    C6 H61A . . 0.9700 n
    C6 H62B . . 0.9700 n
    C71 H71A . . 0.9700 n
    C71 H71B . . 0.9700 n
    C72 H72A . . 0.9700 n
    C72 H72B . . 0.9700 n
    Cu Cu . 2_555 4.9835(4) Y
loop_
    _geom_angle_atom_site_label_1
    _geom_angle_atom_site_label_2
    _geom_angle_atom_site_label_3
    _geom_angle_site_symmetry_1
    _geom_angle_site_symmetry_2
    _geom_angle_site_symmetry_3
    _geom_angle
    _geom_angle_publ_flag
    Cl Cu N4 . . . 89.8(7) y
    Cl Cu Cl . . 2_545 90.8(2) y
    Cl Cu Cl . . 3_556 180 y
    Cl Cu N4 . . 3_556 90.2(7) y
    Cl Cu Cl . . 4_555 89.2(2) y
    Cl Cu N4 2_545 . . 92.6(5) y
    Cl Cu N4 3_556 . . 90.2(7) n
    N4 Cu N4 . . 3_556 180 y
    Cl Cu N4 4_555 . . 87.4(5) y
    Cl Cu Cl 2_545 . 3_556 89.2(2) n
    Cl Cu N4 2_545 . 3_556 87.4(5) n
    Cl Cu Cl 2_545 . 4_555 180.00 n
    Cl Cu N4 3_556 . 3_556 89.8(7) n
    Cl Cu Cl 3_556 . 4_555 90.8(2) n
    Cl Cu N4 4_555 . 3_556 92.6(5) n
    Cu Cl Cu . . 2_555 143.5(2) Y
    C71 O1 H1 . . . 109.00 n
    C72 O2 H2 . . . 109.00 n
    N2 N1 C6 . . . 122.6(7) n
    C5 N1 C6 . . . 129.4(6) n
    N2 N1 C5 . . . 107.9(5) n
    N1 N2 N3 . . . 107.9(6) n
    N2 N3 N4 . . . 108.4(3) n
    Cu N4 N3 . . . 127.6(3) n
    N3 N4 C5 . . . 107.5(8) n
    Cu N4 C5 . . . 124.1(9) n
    N1 C5 N4 . . . 107.8(9) n
    N1 C6 C72 . . . 115(2) n
    N1 C6 C71 . . . 125.5(14) n
    O1 C71 C6 . . . 111.5(15) n
    O2 C72 C6 . . . 110(2) n
    N1 C5 H5 . . . 126.00 n
    N4 C5 H5 . . . 126.00 n
    N1 C6 H61B . . . 106.00 n
    N1 C6 H62A . . . 108.00 n
    N1 C6 H62B . . . 108.00 n
    C71 C6 H61A . . . 106.00 n
    C71 C6 H61B . . . 106.00 n
    H61A C6 H61B . . . 106.00 n
    C72 C6 H62A . . . 109.00 n
    C72 C6 H62B . . . 109.00 n
    H62A C6 H62B . . . 107.00 n
    N1 C6 H61A . . . 106.00 n
    O1 C71 H71A . . . 109.00 n
    O1 C71 H71B . . . 109.00 n
    C6 C71 H71B . . . 109.00 n
    H71A C71 H71B . . . 108.00 n
    C6 C71 H71A . . . 109.00 n
    C6 C72 H72A . . . 110.00 n
    C6 C72 H72B . . . 110.00 n
    O2 C72 H72A . . . 110.00 n
    O2 C72 H72B . . . 109.00 n
    H72A C72 H72B . . . 108.00 n
loop_
    _geom_hbond_atom_site_label_D
    _geom_hbond_atom_site_label_H
    _geom_hbond_atom_site_label_A
    _geom_hbond_site_symmetry_A
    _geom_hbond_distance_DH
    _geom_hbond_distance_HA
    _geom_hbond_distance_DA
    _geom_hbond_angle_DHA
    _geom_hbond_publ_flag
    O1 H1 N2 . 0.8200 2.3500 3.08(3) 149.00 yes
    O2 H2 N2 . 0.8200 2.4600 3.02(3) 126.00 yes
    C5 H5 Cl 2_555 0.9300 2.7200 3.34(2) 126.00 yes
