# Supplementary material for: catena-Poly[[bis­[1-(2-hydroxy­ethyl)-1H-tetra­zole-κN 4]copper(II)]-di-μ-chlorido]: a powder study
Source: Acta Crystallogr Sect E Struct Rep Online. 2008 Jul 19;64(Pt 8):m1044–5. doi: 10.1107/S1600536808022137 (PMC2961963; doi:10.1107/S1600536808022137)
Supplement: Supplementary file 2 [file e-64-m1044-Isup2.rtv]

data_I
                                                                
#_pd_block_id                OH   
                                                                
                                                                
loop_                                                           
      _pd_proc_2theta_corrected                                 
      _pd_proc_intensity_net                                    
      _pd_calc_intensity_net       
         5.04528        85.47000        85.29000
         5.06528        86.87000        85.41000
         5.08528        91.93000        84.53000
         5.10528        91.73000        84.65000
         5.12528        82.93000        85.77000
         5.14528        86.27000        85.90000
         5.16528        89.20000        86.04000
         5.18528        89.87000        87.18000
         5.20528        85.13000        87.32000
         5.22528        89.73000        89.47000
         5.24528        89.53000        90.63000
         5.26528        85.87000        90.79000
         5.28528        90.27000        90.96000
         5.30528        83.13000        92.13000
         5.32528        86.73000        92.31000
         5.34528        89.13000        92.50000
         5.36528        83.87000        93.69000
         5.38528        87.73000        93.90000
         5.40528        82.53000        94.11000
         5.42528        87.40000        94.33000
         5.44528        89.00000        94.55000
         5.46528        84.73000        93.79000
         5.48528        84.73000        95.04000
         5.50528        89.47000        97.30000
         5.52528        89.67000        97.57000
         5.54528        86.40000        97.86000
         5.56528        89.87000        99.15000
         5.58528        87.27000       101.46000
         5.60528        87.80000       101.79000
         5.62528        87.73000       103.13000
         5.64528        87.07000       103.48000
         5.66528        87.73000       104.86000
         5.68528        87.00000       106.25000
         5.70528        83.60000       106.66000
         5.72528        90.80000       107.10000
         5.74528        87.87000       107.56000
         5.76528        91.07000       108.04000
         5.78528        85.47000       108.55000
         5.80528        85.87000       109.09000
         5.82528        87.53000       110.65000
         5.84528        88.20000       111.26000
         5.86528        86.47000       111.89000
         5.88528        90.00000       112.57000
         5.90528        82.67000       114.29000
         5.92528        87.60000       115.05000
         5.94528        86.93000       114.86000
         5.96528        90.40000       115.73000
         5.98528        94.47000       116.65000
         6.00528        94.53000       118.64000
         6.02528        90.13000       121.70000
         6.04528        93.47000       122.83000
         6.06528        94.20000       124.05000
         6.08528        96.47000       125.36000
         6.10528       100.00000       126.78000
         6.12528       101.40000       128.30000
         6.14528       101.93000       130.95000
         6.16528       103.73000       132.74001
         6.18528       101.40000       134.69000
         6.20528       114.87000       138.81000
         6.22528       121.20000       142.12000
         6.24528       126.20000       144.64999
         6.26528       130.92999       147.42999
         6.28528       131.27000       150.50000
         6.30528       135.07001       153.88000
         6.32528       135.80000       157.63000
         6.34528       144.13000       161.81000
         6.36528       153.60001       166.49001
         6.38528       164.60001       171.75999
         6.40528       181.27000       177.75000
         6.42528       193.27000       184.67000
         6.44528       215.53000       192.78999
         6.46528       240.87000       202.57001
         6.48528       271.87000       214.73000
         6.50528       298.00000       230.35001
         6.52528       341.92999       251.06000
         6.54528       378.20001       279.10001
         6.56528       435.73001       317.42999
         6.58528       501.60001       371.51001
         6.60528       568.79999       441.97000
         6.62528       636.92999       531.88000
         6.64528       746.46997       645.14001
         6.66528       844.87000       780.38000
         6.68528       984.87000       939.88000
         6.70528      1116.13000      1123.30005
         6.72528      1283.40002      1328.83997
         6.74528      1491.40002      1543.17004
         6.76528      1732.67004      1741.60999
         6.78528      2003.00000      1912.64001
         6.80528      2377.87012      2125.36011
         6.82528      2790.27002      2575.84009
         6.84528      3400.60010      3484.67993
         6.86528      4205.47021      4776.66016
         6.88528      5291.47021      5853.87988
         6.90528      6155.72998      6032.37988
         6.92528      6096.72998      5214.08984
         6.94528      4970.00000      3850.52002
         6.96528      2459.00000      2475.56006
         6.98528       979.27002      1411.47998
         7.00528       543.46997       732.40002
         7.02528       396.67001       363.59000
         7.04528       325.00000       193.75000
         7.06528       276.47000       134.77000
         7.08528       250.27000       131.64000
         7.10528       222.13000       151.64000
         7.12528       208.87000       178.81000
         7.14528       196.39999       202.60001
         7.16528       187.47000       220.02000
         7.18528       178.87000       228.50999
         7.20528       166.07001       230.36000
         7.22528       164.47000       227.46001
         7.24528       155.67000       221.64999
         7.26528       153.07001       214.38000
         7.28528       148.00000       206.66000
         7.30528       142.00000       199.08000
         7.32528       137.80000       191.97000
         7.34528       140.20000       185.47000
         7.36528       135.73000       179.60001
         7.38528       130.39999       174.33000
         7.40528       131.13000       169.60001
         7.42528       126.67000       164.36000
         7.44528       127.27000       160.53999
         7.46528       124.33000       157.10001
         7.48528       123.47000       153.98000
         7.50528       121.87000       152.14999
         7.52528       120.73000       149.58000
         7.54528       118.20000       146.23000
         7.56528       116.40000       145.07001
         7.58528       119.60000       142.10001
         7.60528       112.20000       140.28000
         7.62528       116.53000       136.61000
         7.64528       114.60000       135.06000
         7.66528       115.47000       133.63000
         7.68528       119.47000       131.30000
         7.70528       113.93000       130.07001
         7.72528       114.93000       128.92000
         7.74528       113.73000       127.85000
         7.76528       108.27000       126.85000
         7.78528       112.87000       124.91000
         7.80528       109.80000       124.04000
         7.82528       109.53000       123.22000
         7.84528       110.53000       121.45000
         7.86528       109.20000       120.72000
         7.88528       112.47000       120.04000
         7.90528       112.07000       119.39000
         7.92528       114.07000       117.79000
         7.94528       109.73000       117.21000
         7.96528       109.80000       116.67000
         7.98528       107.47000       116.15000
         8.00528       107.60000       115.67000
         8.02528       100.47000       115.21000
         8.04528       103.67000       114.77000
         8.06528       108.40000       113.35000
         8.08528       104.67000       112.95000
         8.10528       105.53000       112.58000
         8.12528       103.07000       112.22000
         8.14528       103.73000       109.88000
         8.16528        98.47000       109.55000
         8.18528        97.60000       109.24000
         8.20528        94.07000       107.94000
         8.22528       103.40000       107.65000
         8.24528       103.73000       107.38000
         8.26528        99.53000       107.12000
         8.28528       100.07000       106.87000
         8.30528       100.00000       107.63000
         8.32528       101.53000       107.40000
         8.34528       102.00000       107.18000
         8.36528        96.87000       106.97000
         8.38528        96.07000       106.76000
         8.40528        98.73000       106.57000
         8.42528        99.67000       105.38000
         8.44528        97.73000       104.20000
         8.46528        93.60000       104.02000
         8.48528        99.67000       102.86000
         8.50528        95.73000       102.69000
         8.52528        95.73000       102.54000
         8.54528        98.80000       102.39000
         8.56528        97.93000       101.24000
         8.58528        95.33000       101.10000
         8.60528        95.53000       100.97000
         8.62528       101.07000       100.84000
         8.64528        96.13000       100.71000
         8.66528        96.87000       100.59000
         8.68528        95.60000       100.47000
         8.70528        92.47000       100.36000
         8.72528        95.20000        99.24000
         8.74528        95.27000        98.14000
         8.76528        95.20000        98.03000
         8.78528        97.13000        97.93000
         8.80528        95.87000        96.84000
         8.82528        98.53000        96.74000
         8.84528        94.60000        95.65000
         8.86528        90.67000        95.56000
         8.88528        92.27000        95.47000
         8.90528        89.00000        95.39000
         8.92528        93.13000        95.31000
         8.94528        91.93000        94.23000
         8.96528        90.27000        94.15000
         8.98528        99.20000        94.08000
         9.00528        90.40000        94.00000
         9.02528        94.00000        94.93000
         9.04528        95.13000        92.43000
         9.06528        95.20000        91.22000
         9.08528        91.07000        91.22000
         9.10528        92.53000        90.22000
         9.12528        93.33000        90.22000
         9.14528        90.13000        89.22000
         9.16528        91.67000        89.22000
         9.18528        96.13000        89.22000
         9.20528        95.20000        89.21000
         9.22528        92.60000        88.21000
         9.24528        95.40000        88.21000
         9.26528        94.60000        88.21000
         9.28528        99.27000        88.21000
         9.30528        92.80000        88.21000
         9.32528        96.00000        87.21000
         9.34528        92.07000        88.21000
         9.36528        91.93000        88.21000
         9.38528        93.67000        88.21000
         9.40528        94.00000        88.21000
         9.42528        97.33000        88.20000
         9.44528        94.40000        88.20000
         9.46528        95.33000        88.20000
         9.48528        98.40000        88.20000
         9.50528        94.93000        88.20000
         9.52528        92.00000        88.20000
         9.54528        90.00000        89.20000
         9.56528        96.60000        90.20000
         9.58528        96.47000        91.20000
         9.60528        92.40000        91.20000
         9.62528        92.47000        91.19000
         9.64528        93.47000        91.19000
         9.66528        96.67000        91.19000
         9.68528        89.73000        91.19000
         9.70528        86.00000        91.19000
         9.72528        95.87000        92.19000
         9.74528        91.67000        92.19000
         9.76528        94.93000        92.19000
         9.78528        94.67000        92.19000
         9.80528        91.80000        92.19000
         9.82528        94.73000        92.18000
         9.84528        96.47000        92.18000
         9.86528        96.40000        92.18000
         9.88528        97.40000        92.18000
         9.90528        96.07000        92.18000
         9.92528        91.73000        91.18000
         9.94528        91.73000        91.18000
         9.96528        92.47000        91.18000
         9.98528        97.47000        91.18000
        10.00528        96.80000        92.18000
        10.02528        91.00000        92.17000
        10.04528        95.13000        92.17000
        10.06528        96.60000        93.17000
        10.08528        91.00000        93.17000
        10.10528        98.53000        93.17000
        10.12528        89.07000        93.17000
        10.14528        95.13000        93.17000
        10.16528        89.53000        93.17000
        10.18528        94.93000        93.17000
        10.20528        95.80000        93.16000
        10.22528        96.47000        93.16000
        10.24528        96.13000        93.16000
        10.26528        95.13000        93.16000
        10.28528        96.53000        94.16000
        10.30528        96.53000        94.16000
        10.32528       101.87000        94.16000
        10.34528        97.00000        94.16000
        10.36528        92.33000        94.16000
        10.38528        95.27000        94.15000
        10.40528        96.13000        94.15000
        10.42528        98.47000        94.15000
        10.44528        97.67000        94.15000
        10.46528       100.33000        94.15000
        10.48528        98.33000        94.15000
        10.50528       101.60000        95.15000
        10.52528        98.87000        95.15000
        10.54528        91.60000        95.15000
        10.56528        97.20000        96.14000
        10.58528       101.27000        96.14000
        10.60528        92.73000        96.14000
        10.62528        95.33000        96.14000
        10.64528       101.53000        96.14000
        10.66528        93.47000        96.14000
        10.68528        93.33000        96.14000
        10.70528        96.47000        96.14000
        10.72528        99.07000        96.13000
        10.74528       101.87000        96.13000
        10.76528       100.40000        96.13000
        10.78528        99.73000        96.13000
        10.80528        97.47000        96.13000
        10.82528        98.47000        96.13000
        10.84528        98.00000        96.13000
        10.86528        94.00000        96.13000
        10.88528        97.80000        95.13000
        10.90528        97.53000        96.12000
        10.92528        99.20000        97.12000
        10.94528       101.33000        97.12000
        10.96528        95.60000        98.12000
        10.98528       101.13000        98.12000
        11.00528        95.27000        99.12000
        11.02528        99.67000        99.12000
        11.04528        98.67000        99.12000
        11.06528       102.60000        99.12000
        11.08528        98.07000        99.11000
        11.10528        99.20000        99.11000
        11.12528        99.47000        99.11000
        11.14528       101.13000        99.11000
        11.16528       103.80000        99.11000
        11.18528       103.07000        99.11000
        11.20528        99.93000        99.11000
        11.22528       101.00000        99.11000
        11.24528        99.73000        99.11000
        11.26528        99.27000        99.10000
        11.28528        99.33000        99.10000
        11.30528       102.53000       100.10000
        11.32528        97.67000       100.10000
        11.34528        99.33000       100.10000
        11.36528       101.67000       100.10000
        11.38528       100.87000       100.10000
        11.40528        98.87000       100.10000
        11.42528       103.80000       100.10000
        11.44528        97.87000       100.09000
        11.46528       104.07000       101.21000
        11.48528       100.20000       101.27000
        11.50528       101.80000       101.27000
        11.52528       103.00000       101.27000
        11.54528        97.87000       101.27000
        11.56528       101.73000       101.28000
        11.58528        97.00000       100.28000
        11.60528       104.47000       100.28000
        11.62528        99.00000       100.28000
        11.64528       106.13000       101.29000
        11.66528       104.73000       101.29000
        11.68528       101.73000       102.29000
        11.70528        99.00000       103.30000
        11.72528       102.20000       103.30000
        11.74528        99.47000       103.30000
        11.76528       101.47000       103.31000
        11.78528       105.40000       103.31000
        11.80528        96.47000       103.31000
        11.82528       107.87000       103.32000
        11.84528       100.87000       103.32000
        11.86528       102.33000       103.33000
        11.88528       102.40000       103.33000
        11.90528       101.13000       104.33000
        11.92528        98.27000       104.34000
        11.94528        99.20000       104.34000
        11.96528        98.07000       104.35000
        11.98528       102.67000       104.35000
        12.00528       102.73000       104.36000
        12.02528       100.07000       104.37000
        12.04528       100.53000       103.37000
        12.06528       102.67000       103.38000
        12.08528       106.27000       103.38000
        12.10528       109.13000       104.39000
        12.12528       103.20000       104.40000
        12.14528       102.53000       104.41000
        12.16528        97.27000       104.41000
        12.18528       102.80000       104.42000
        12.20528       103.13000       104.43000
        12.22528        97.07000       104.44000
        12.24528       102.67000       104.45000
        12.26528        99.67000       104.46000
        12.28528        97.53000       104.47000
        12.30528       106.67000       104.48000
        12.32528       101.33000       104.49000
        12.34528       100.53000       103.50000
        12.36528       102.33000       103.51000
        12.38528       101.00000       103.52000
        12.40528        99.40000       103.54000
        12.42528        99.40000       103.55000
        12.44528       103.60000       103.57000
        12.46528       100.33000       104.58000
        12.48528       101.00000       104.69000
        12.50528       100.73000       104.71000
        12.52528        99.47000       105.78000
        12.54528       108.40000       105.80000
        12.56528       102.13000       105.82000
        12.58528       107.00000       105.84000
        12.60528       103.93000       105.87000
        12.62528       101.00000       105.89000
        12.64528       101.47000       104.92000
        12.66528       101.80000       104.95000
        12.68528       100.20000       104.98000
        12.70528       100.87000       105.01000
        12.72528       103.93000       105.04000
        12.74528       103.07000       105.08000
        12.76528        99.47000       105.12000
        12.78528       106.73000       105.16000
        12.80528       101.07000       105.20000
        12.82528       103.00000       105.24000
        12.84528        99.33000       105.29000
        12.86528        99.93000       105.34000
        12.88528        96.87000       105.39000
        12.90528       107.80000       105.45000
        12.92528       102.27000       105.51000
        12.94528       101.93000       105.57000
        12.96528       105.80000       104.64000
        12.98528       103.87000       104.72000
        13.00528       105.20000       104.80000
        13.02528       101.00000       104.89000
        13.04528       100.27000       104.98000
        13.06528       108.53000       105.08000
        13.08528       103.20000       105.19000
        13.10528       105.53000       105.31000
        13.12528       102.27000       105.44000
        13.14528       105.80000       105.58000
        13.16528       104.47000       105.74000
        13.18528       108.00000       106.91000
        13.20528       104.67000       107.09000
        13.22528       105.80000       106.30000
        13.24528       106.47000       106.53000
        13.26528       109.00000       106.79000
        13.28528       106.93000       107.08000
        13.30528       103.40000       107.42000
        13.32528       111.53000       107.80000
        13.34528       103.33000       108.24000
        13.36528       108.27000       108.78000
        13.38528       106.40000       109.42000
        13.40528       106.87000       110.23000
        13.42528       106.73000       111.24000
        13.44528       118.73000       112.54000
        13.46528       114.07000       114.20000
        13.48528       115.53000       116.31000
        13.50528       114.60000       118.96000
        13.52528       121.60000       122.23000
        13.54528       118.07000       126.24000
        13.56528       125.93000       130.11000
        13.58528       130.39999       136.12000
        13.60528       142.33000       143.63000
        13.62528       140.67000       153.08000
        13.64528       156.00000       164.83000
        13.66528       171.53000       179.28999
        13.68528       191.73000       197.41000
        13.70528       226.87000       221.28999
        13.72528       247.87000       253.53999
        13.74528       295.20001       293.72000
        13.76528       345.73001       333.10001
        13.78528       389.47000       356.26001
        13.80528       405.60001       353.34000
        13.82528       379.20001       323.34000
        13.84528       292.00000       277.84000
        13.86528       215.87000       229.85001
        13.88528       150.92999       188.66000
        13.90528       130.33000       158.11000
        13.92528       119.60000       137.87000
        13.94528       117.73000       125.62000
        13.96528       114.53000       117.73000
        13.98528       117.40000       114.10000
        14.00528       112.67000       112.30000
        14.02528       112.87000       111.47000
        14.04528       117.60000       111.08000
        14.06528       111.86000       110.86000
        14.08528       111.26000       110.65000
        14.10528       109.19000       110.40000
        14.12528       112.46000       109.11000
        14.14528       106.52000       108.79000
        14.16528       108.72000       108.45000
        14.18528       111.79000       108.13000
        14.20528       110.59000       107.84000
        14.22528       110.53000       107.58000
        14.24528       111.59000       107.37000
        14.26528       116.80000       107.21000
        14.28528       112.79000       107.10000
        14.30528       116.80000       107.03000
        14.32528       115.80000       107.01000
        14.34528       118.01000       107.05000
        14.36528       116.34000       107.13000
        14.38528       114.27000       107.28000
        14.40528       111.13000       107.50000
        14.42528       114.74000       108.81000
        14.44528       121.75000       109.23000
        14.46528       115.94000       109.78000
        14.48528       119.75000       110.53000
        14.50528       118.01000       111.51000
        14.52528       119.48000       112.80000
        14.54528       127.77000       114.45000
        14.56528       126.43000       116.54000
        14.58528       130.03999       118.13000
        14.60528       130.98000       121.32000
        14.62528       137.25000       125.24000
        14.64528       140.13000       130.12000
        14.66528       141.66000       136.28999
        14.68528       149.35001       144.13000
        14.70528       161.64999       153.99001
        14.72528       168.66000       166.27000
        14.74528       180.95000       181.80000
        14.76528       197.39000       202.17000
        14.78528       214.37000       230.09000
        14.80528       248.17999       262.62000
        14.82528       248.45000       293.59000
        14.84528       264.09000       311.34000
        14.86528       265.54999       308.07999
        14.88528       239.03000       284.66000
        14.90528       213.77000       248.81000
        14.92528       192.92000       210.37000
        14.94528       163.11000       176.67999
        14.96528       149.14999       151.07001
        14.98528       142.60001       133.62000
        15.00528       144.34000       122.71000
        15.02528       139.06000       116.34000
        15.04528       129.42999       112.81000
        15.06528       129.17000       110.93000
        15.08528       126.37000       109.95000
        15.10528       119.48000       109.41000
        15.12528       120.28000       109.05000
        15.14528       116.74000       109.75000
        15.16528       120.88000       109.44000
        15.18528       114.34000       108.09000
        15.20528       120.75000       107.73000
        15.22528       118.55000       107.35000
        15.24528       110.66000       106.98000
        15.26528       113.87000       107.63000
        15.28528       112.73000       107.29000
        15.30528       109.93000       106.99000
        15.32528       106.85000       106.71000
        15.34528       105.12000       106.46000
        15.36528       107.78000       106.23000
        15.38528       107.18000       106.02000
        15.40528       105.92000       105.84000
        15.42528       107.72000       105.67000
        15.44528       108.45000       105.51000
        15.46528       106.38000       105.37000
        15.48528       114.67000       105.25000
        15.50528       103.91000       105.13000
        15.52528       108.93000       105.02000
        15.54528       104.71000       104.93000
        15.56528       105.18000       104.84000
        15.58528       109.06000       105.75000
        15.60528       100.71000       105.67000
        15.62528       108.72000       105.60000
        15.64528       104.31000       105.54000
        15.66528       108.99000       105.47000
        15.68528       104.04000       105.51000
        15.70528       109.59000       105.45000
        15.72528       108.18000       105.57000
        15.74528       108.79000       105.53000
        15.76528       108.05000       105.55000
        15.78528       103.31000       106.51000
        15.80528       103.84000       106.48000
        15.82528       107.18000       106.44000
        15.84528       103.97000       106.42000
        15.86528       104.11000       106.39000
        15.88528       105.12000       106.36000
        15.90528       104.85000       106.34000
        15.92528       108.86000       106.32000
        15.94528       104.31000       106.30000
        15.96528       106.05000       106.28000
        15.98528       106.98000       106.26000
        16.00528       102.71000       106.25000
        16.02528       104.04000       106.24000
        16.04528       106.58000       106.22000
        16.06528       104.64000       106.21000
        16.08528       105.25000       106.20000
        16.10528       102.84000       106.08000
        16.12528       106.05000       106.01000
        16.14528       101.11000       106.01000
        16.16528       104.51000       106.01000
        16.18528       101.97000       106.00000
        16.20528       104.11000       105.00000
        16.22528       104.78000       105.00000
        16.24528       102.57000       105.00000
        16.26528       104.98000       105.00000
        16.28528       104.71000       105.01000
        16.30528       103.84000       105.01000
        16.32528       103.71000       105.01000
        16.34528       103.11000       105.01000
        16.36528       102.77000       105.02000
        16.38528        99.63000       105.03000
        16.40528       104.78000       105.03000
        16.42528       101.24000       105.04000
        16.44528       102.71000       105.05000
        16.46528       107.12000       105.06000
        16.48528       100.91000       105.06000
        16.50528       106.12000       106.08000
        16.52528       104.44000       106.09000
        16.54528       105.32000       105.10000
        16.56528       105.98000       104.11000
        16.58528       103.91000       104.13000
        16.60528       105.25000       104.14000
        16.62528        99.56000       104.16000
        16.64528       105.45000       104.17000
        16.66528       103.64000       104.19000
        16.68528       101.51000       104.21000
        16.70528       102.51000       105.23000
        16.72528       103.77000       105.25000
        16.74528       105.12000       105.27000
        16.76528       105.18000       105.29000
        16.78528       108.18000       105.32000
        16.80528       106.92000       105.34000
        16.82528        99.63000       106.37000
        16.84528       103.31000       106.40000
        16.86528        98.63000       106.43000
        16.88528       104.51000       106.46000
        16.90528       100.77000       106.49000
        16.92528       102.11000       106.53000
        16.94528       104.71000       106.56000
        16.96528       102.57000       106.60000
        16.98528       101.31000       106.64000
        17.00528       105.52000       106.68000
        17.02528       105.05000       106.73000
        17.04528        98.43000       105.78000
        17.06528       105.45000       105.83000
        17.08528       101.17000       105.88000
        17.10528        99.70000       105.94000
        17.12528        99.50000       106.00000
        17.14528        99.63000       106.06000
        17.16528       100.43000       106.13000
        17.18528       106.98000       106.10000
        17.20528       102.71000       106.18000
        17.22528       102.64000       106.21000
        17.24528       103.91000       106.30000
        17.26528        99.16000       106.39000
        17.28528       102.17000       106.49000
        17.30528       101.91000       106.60000
        17.32528       104.85000       106.71000
        17.34528        99.03000       106.83000
        17.36528       104.51000       107.96000
        17.38528       104.31000       108.10000
        17.40528       106.78000       108.25000
        17.42528       104.31000       108.41000
        17.44528       104.24000       108.58000
        17.46528       105.38000       108.77000
        17.48528       102.24000       107.97000
        17.50528       103.77000       108.19000
        17.52528       108.93000       108.43000
        17.54528       103.64000       108.69000
        17.56528       107.58000       108.97000
        17.58528       103.71000       109.29000
        17.60528       105.52000       109.63000
        17.62528       108.72000       110.01000
        17.64528       108.12000       111.44000
        17.66528       110.93000       111.91000
        17.68528       107.78000       112.44000
        17.70528       107.78000       113.05000
        17.72528       108.12000       113.75000
        17.74528       107.98000       114.56000
        17.76528       110.06000       115.52000
        17.78528       109.59000       116.68000
        17.80528       112.39000       119.09000
        17.82528       116.27000       120.82000
        17.84528       113.80000       122.97000
        17.86528       118.21000       124.64000
        17.88528       119.15000       127.93000
        17.90528       125.82000       131.98000
        17.92528       128.10001       136.92000
        17.94528       139.60001       142.97000
        17.96528       141.53000       150.42000
        17.98528       153.42999       159.72000
        18.00528       168.25999       171.49001
        18.02528       181.96001       186.66000
        18.04528       207.36000       205.82001
        18.06528       227.92999       230.30000
        18.08528       267.10001       260.38000
        18.10528       295.76001       299.91000
        18.12528       354.76001       349.47000
        18.14528       408.29001       406.13000
        18.16528       458.34000       463.16000
        18.18528       518.28003       509.48999
        18.20528       538.26001       533.52002
        18.22528       533.78003       525.31000
        18.24528       531.45001       487.01999
        18.26528       465.62000       427.78000
        18.28528       394.92999       359.89001
        18.30528       332.31000       294.84000
        18.32528       276.45001       240.17000
        18.34528       229.53999       198.64000
        18.36528       206.96001       169.57001
        18.38528       180.82001       150.50999
        18.40528       162.05000       138.64000
        18.42528       156.10001       131.50999
        18.44528       142.66000       128.27000
        18.46528       132.44000       125.73000
        18.48528       129.30000       123.10000
        18.50528       129.30000       121.95000
        18.52528       125.22000       121.01000
        18.54528       124.62000       120.15000
        18.56528       125.69000       119.33000
        18.58528       115.87000       118.52000
        18.60528       115.00000       117.73000
        18.62528       118.75000       117.98000
        18.64528       118.95000       117.27000
        18.66528       114.60000       116.62000
        18.68528       120.75000       116.02000
        18.70528       117.88000       115.49000
        18.72528       112.26000       115.00000
        18.74528       118.35000       114.58000
        18.76528       110.59000       114.20000
        18.78528       116.47000       114.87000
        18.80528       107.65000       114.58000
        18.82528       111.73000       114.33000
        18.84528       106.12000       114.12000
        18.86528       101.17000       113.94000
        18.88528       109.86000       113.80000
        18.90528       104.38000       113.70000
        18.92528       107.32000       113.65000
        18.94528       112.93000       113.64000
        18.96528       108.45000       113.68000
        18.98528       109.06000       113.78000
        19.00528       108.52000       113.95000
        19.02528       107.18000       114.19000
        19.04528       113.14000       114.47000
        19.06528       109.33000       114.71000
        19.08528       117.35000       115.80000
        19.10528       111.59000       115.70000
        19.12528       110.93000       115.44000
        19.14528       109.26000       115.06000
        19.16528       110.79000       114.65000
        19.18528       108.65000       114.28000
        19.20528       112.39000       113.98000
        19.22528       111.46000       113.76000
        19.24528       105.78000       113.63000
        19.26528       107.38000       113.55000
        19.28528       107.92000       113.52000
        19.30528       105.98000       113.52000
        19.32528       105.58000       113.54000
        19.34528       115.40000       113.58000
        19.36528       108.72000       113.63000
        19.38528       107.05000       113.70000
        19.40528       112.33000       113.77000
        19.42528       102.77000       114.84000
        19.44528       106.72000       114.93000
        19.46528       112.39000       115.03000
        19.48528       108.99000       115.13000
        19.50528       108.05000       115.24000
        19.52528       108.72000       115.37000
        19.54528       109.46000       115.50000
        19.56528       111.99000       115.64000
        19.58528       107.78000       115.79000
        19.60528       108.99000       115.96000
        19.62528       104.71000       116.14000
        19.64528       110.99000       116.33000
        19.66528       110.59000       116.53000
        19.68528       111.79000       116.76000
        19.70528       109.66000       117.99000
        19.72528       107.58000       118.24000
        19.74528       119.61000       118.52000
        19.76528       111.66000       118.81000
        19.78528       115.54000       120.12000
        19.80528       111.06000       120.46000
        19.82528       111.26000       120.82000
        19.84528       118.88000       121.21000
        19.86528       115.14000       121.63000
        19.88528       122.16000       122.08000
        19.90528       117.07000       122.57000
        19.92528       125.29000       123.10000
        19.94528       113.54000       124.68000
        19.96528       120.35000       125.30000
        19.98528       121.68000       125.98000
        20.00528       116.80000       126.72000
        20.02528       122.02000       127.53000
        20.04528       123.89000       128.41000
        20.06528       124.69000       129.39000
        20.08528       126.23000       130.47000
        20.10528       131.64000       131.66000
        20.12528       130.91000       133.00000
        20.14528       131.71001       134.50000
        20.16528       124.76000       136.20000
        20.18528       134.45000       138.16000
        20.20528       144.07001       139.42000
        20.22528       144.14000       142.06000
        20.24528       145.47000       145.19000
        20.26528       144.94000       148.91000
        20.28528       151.42999       153.38000
        20.30528       159.50000       158.77000
        20.32528       159.44000       165.28999
        20.34528       166.86000       173.20000
        20.36528       174.94000       182.85001
        20.38528       189.85001       194.71001
        20.40528       204.88000       209.42999
        20.42528       223.05000       227.81000
        20.44528       252.92000       250.84000
        20.46528       283.53000       278.64001
        20.48528       327.84000       314.60999
        20.50528       370.07001       359.75000
        20.52528       433.01999       416.84000
        20.54528       519.09003       488.92001
        20.56528       592.32001       577.04999
        20.58528       698.84003       677.06000
        20.60528       812.84003       780.45001
        20.62528       899.44000       878.34998
        20.64528       990.84998       970.21997
        20.66528      1070.10999      1062.70996
        20.68528      1164.59998      1156.18005
        20.70528      1274.92004      1235.68005
        20.72528      1369.33997      1273.30005
        20.74528      1371.89001      1247.63000
        20.76528      1269.70996      1157.71997
        20.78528      1063.21997      1017.07001
        20.80528       845.04999       849.09998
        20.82528       639.70001       680.65002
        20.84528       478.19000       532.16998
        20.86528       363.78000       412.60999
        20.88528       307.98999       325.10999
        20.90528       266.95999       264.50000
        20.92528       230.21001       224.52000
        20.94528       212.42999       199.00000
        20.96528       185.71001       182.92000
        20.98528       179.89000       172.69000
        21.00528       167.86000       165.91000
        21.02528       163.50999       161.12000
        21.04528       153.83000       158.39999
        21.06528       148.62000       155.25999
        21.08528       144.67000       152.42000
        21.10528       140.92999       149.75000
        21.12528       139.60001       147.21001
        21.14528       136.92000       144.78999
        21.16528       130.64000       142.50999
        21.18528       133.71001       140.37000
        21.20528       131.71001       138.39000
        21.22528       126.83000       136.58000
        21.24528       124.02000       134.91000
        21.26528       122.16000       133.39999
        21.28528       121.68000       132.02000
        21.30528       126.90000       130.77000
        21.32528       124.82000       129.64000
        21.34528       117.61000       128.60001
        21.36528       124.02000       127.66000
        21.38528       113.40000       126.80000
        21.40528       120.01000       126.00000
        21.42528       115.87000       124.28000
        21.44528       116.80000       123.61000
        21.46528       118.95000       123.15000
        21.48528       113.40000       122.59000
        21.50528       113.40000       122.06000
        21.52528       114.87000       121.65000
        21.54528       111.33000       121.20000
        21.56528       119.28000       120.78000
        21.58528       117.07000       120.39000
        21.60528       114.54000       120.02000
        21.62528       115.87000       119.68000
        21.64528       117.75000       118.36000
        21.66528       115.20000       118.06000
        21.68528       116.60000       117.78000
        21.70528       109.39000       117.52000
        21.72528       117.81000       117.27000
        21.74528       111.86000       117.04000
        21.76528       117.81000       116.82000
        21.78528       113.26000       116.61000
        21.80528       111.06000       115.42000
        21.82528       109.93000       115.41000
        21.84528       112.59000       115.24000
        21.86528       115.40000       115.08000
        21.88528       112.46000       115.01000
        21.90528       115.27000       114.86000
        21.92528       111.06000       114.73000
        21.94528       111.06000       114.60000
        21.96528       112.73000       114.48000
        21.98528       116.27000       114.36000
        22.00528       105.25000       114.25000
        22.02528       117.14000       113.15000
        22.04528       112.86000       113.05000
        22.06528       113.67000       112.96000
        22.08528       110.13000       112.87000
        22.10528       115.34000       112.79000
        22.12528       109.26000       112.71000
        22.14528       111.19000       112.63000
        22.16528       112.73000       112.56000
        22.18528       115.34000       112.51000
        22.20528       112.79000       112.45000
        22.22528       116.27000       112.39000
        22.24528       110.73000       112.34000
        22.26528       114.07000       112.29000
        22.28528       114.27000       112.24000
        22.30528       104.85000       112.19000
        22.32528       113.19000       112.14000
        22.34528       116.40000       112.13000
        22.36528       111.79000       112.09000
        22.38528       117.68000       112.05000
        22.40528       110.79000       112.03000
        22.42528       110.86000       112.00000
        22.44528       110.93000       110.98000
        22.46528       106.85000       110.95000
        22.48528       113.54000       110.93000
        22.50528       111.66000       110.91000
        22.52528       112.66000       110.89000
        22.54528       112.26000       110.88000
        22.56528       113.14000       110.86000
        22.58528       109.53000       110.85000
        22.60528       110.79000       110.84000
        22.62528       113.14000       110.83000
        22.64528       111.39000       110.82000
        22.66528       111.26000       110.82000
        22.68528       110.26000       110.82000
        22.70528       108.58000       110.82000
        22.72528       111.86000       110.82000
        22.74528       114.00000       110.82000
        22.76528       114.20000       110.83000
        22.78528       111.73000       110.84000
        22.80528       111.93000       111.85000
        22.82528       109.26000       111.86000
        22.84528       108.38000       111.88000
        22.86528       113.07000       111.89000
        22.88528       105.65000       111.91000
        22.90528       110.99000       111.94000
        22.92528       113.60000       111.96000
        22.94528       113.26000       111.99000
        22.96528       114.20000       112.02000
        22.98528       110.13000       112.05000
        23.00528       112.53000       112.09000
        23.02528       113.80000       112.13000
        23.04528       116.07000       112.17000
        23.06528       112.73000       112.22000
        23.08528       107.52000       112.27000
        23.10528       117.40000       112.33000
        23.12528       112.39000       112.38000
        23.14528       111.33000       112.45000
        23.16528       106.72000       112.51000
        23.18528       116.00000       112.58000
        23.20528       114.94000       112.49000
        23.22528       119.68000       112.58000
        23.24528       109.73000       112.59000
        23.26528       108.65000       112.68000
        23.28528       114.94000       112.79000
        23.30528       114.07000       112.90000
        23.32528       109.19000       112.53000
        23.34528       115.40000       112.66000
        23.36528       118.48000       112.57000
        23.38528       113.67000       112.72000
        23.40528       114.87000       111.89000
        23.42528       111.46000       112.06000
        23.44528       114.67000       112.25000
        23.46528       116.34000       112.45000
        23.48528       114.47000       112.66000
        23.50528       113.87000       112.89000
        23.52528       116.74000       113.14000
        23.54528       118.15000       113.41000
        23.56528       113.19000       113.70000
        23.58528       117.54000       114.01000
        23.60528       118.41000       114.35000
        23.62528       114.74000       114.71000
        23.64528       119.55000       115.11000
        23.66528       117.81000       115.55000
        23.68528       124.22000       116.04000
        23.70528       118.81000       116.58000
        23.72528       121.21000       117.18000
        23.74528       125.36000       117.86000
        23.76528       118.95000       118.63000
        23.78528       126.97000       119.53000
        23.80528       123.76000       120.57000
        23.82528       128.50000       121.79000
        23.84528       124.89000       123.23000
        23.86528       134.32001       124.94000
        23.88528       127.10000       126.98000
        23.90528       136.59000       130.41000
        23.92528       137.59000       133.28999
        23.94528       140.13000       136.71001
        23.96528       142.25999       140.78999
        23.98528       149.22000       145.73000
        24.00528       156.03999       151.81000
        24.02528       159.10001       159.44000
        24.04528       174.61000       169.16000
        24.06528       181.83000       182.58000
        24.08528       208.36000       198.38000
        24.10528       215.98000       218.31000
        24.12528       243.89999       243.23000
        24.14528       274.57001       274.13000
        24.16528       307.51999       311.57001
        24.18528       336.72000       354.35999
        24.20528       382.01999       396.67999
        24.22528       420.59000       431.82999
        24.24528       439.50000       451.39999
        24.26528       421.98999       450.22000
        24.28528       409.89001       431.10999
        24.30528       386.29999       399.29999
        24.32528       355.03000       358.91000
        24.34528       315.81000       317.85001
        24.36528       291.88000       281.81000
        24.38528       260.20999       254.13000
        24.40528       243.03999       236.14999
        24.42528       232.07001       227.87000
        24.44528       233.88000       228.71001
        24.46528       230.41000       237.95000
        24.48528       235.67999       255.09000
        24.50528       262.29001       280.07999
        24.52528       280.66000       314.13000
        24.54528       306.64999       354.92001
        24.56528       360.51999       400.76999
        24.58528       399.34000       444.76001
        24.60528       448.98001       476.76999
        24.62528       497.10001       488.78000
        24.64528       486.14001       479.14001
        24.66528       465.09000       450.69000
        24.68528       409.42999       408.45999
        24.70528       354.56000       359.22000
        24.72528       301.31000       311.22000
        24.74528       259.01001       267.81000
        24.76528       231.27000       232.75000
        24.78528       212.37000       206.62000
        24.80528       198.19000       188.38000
        24.82528       198.39999       176.53000
        24.84528       182.75999       169.38000
        24.86528       183.42999       165.41000
        24.88528       178.75000       163.73000
        24.90528       185.42999       163.74001
        24.92528       183.50000       165.17000
        24.94528       178.28999       168.85001
        24.96528       186.71001       172.34000
        24.98528       187.37000       175.91000
        25.00528       181.42999       178.78999
        25.02528       189.71001       180.67000
        25.04528       196.99001       180.80000
        25.06528       191.38000       181.67000
        25.08528       188.44000       182.85001
        25.10528       186.24001       184.83000
        25.12528       190.85001       187.36000
        25.14528       192.12000       189.47000
        25.16528       188.31000       189.94000
        25.18528       186.17000       188.20000
        25.20528       183.36000       184.39999
        25.22528       179.22000       178.98000
        25.24528       172.13000       172.53999
        25.26528       157.77000       165.71001
        25.28528       158.37000       158.94000
        25.30528       155.84000       152.55000
        25.32528       135.25000       146.71001
        25.34528       143.94000       141.50000
        25.36528       138.92999       136.91000
        25.38528       131.38000       132.98000
        25.40528       127.50000       129.71001
        25.42528       128.89999       126.09000
        25.44528       135.12000       124.04000
        25.46528       127.50000       122.51000
        25.48528       124.49000       121.34000
        25.50528       120.68000       120.45000
        25.52528       120.55000       119.79000
        25.54528       128.23000       118.25000
        25.56528       126.50000       117.93000
        25.58528       121.56000       117.56000
        25.60528       119.01000       118.24000
        25.62528       127.77000       117.96000
        25.64528       122.56000       117.75000
        25.66528       123.56000       117.52000
        25.68528       120.01000       117.30000
        25.70528       125.42000       117.10000
        25.72528       123.09000       116.91000
        25.74528       121.82000       116.74000
        25.76528       121.49000       116.58000
        25.78528       121.42000       116.44000
        25.80528       120.68000       116.30000
        25.82528       119.48000       116.18000
        25.84528       121.15000       117.07000
        25.86528       117.68000       116.97000
        25.88528       111.66000       116.89000
        25.90528       116.34000       116.81000
        25.92528       115.00000       116.74000
        25.94528       114.87000       116.68000
        25.96528       113.26000       116.63000
        25.98528       114.40000       116.59000
        26.00528       119.95000       116.56000
        26.02528       115.00000       116.54000
        26.04528       116.20000       115.54000
        26.06528       117.95000       115.55000
        26.08528       111.26000       115.57000
        26.10528       120.75000       115.62000
        26.12528       116.14000       115.68000
        26.14528       114.54000       115.76000
        26.16528       116.80000       115.88000
        26.18528       113.00000       116.03000
        26.20528       118.01000       116.22000
        26.22528       113.40000       116.48000
        26.24528       114.34000       116.82000
        26.26528       111.53000       117.26000
        26.28528       116.94000       117.83000
        26.30528       119.55000       118.57000
        26.32528       115.87000       119.46000
        26.34528       113.34000       121.55000
        26.36528       114.20000       121.86000
        26.38528       121.35000       123.29000
        26.40528       118.21000       124.67000
        26.42528       121.01000       124.72000
        26.44528       127.50000       125.21000
        26.46528       123.16000       125.07000
        26.48528       118.88000       124.39000
        26.50528       120.08000       123.27000
        26.52528       119.41000       121.88000
        26.54528       118.68000       120.42000
        26.56528       116.00000       119.05000
        26.58528       116.47000       117.90000
        26.60528       117.40000       116.98000
        26.62528       113.07000       116.31000
        26.64528       118.41000       115.84000
        26.66528       117.07000       115.54000
        26.68528       114.00000       115.37000
        26.70528       116.60000       115.28000
        26.72528       117.75000       115.25000
        26.74528       115.27000       115.27000
        26.76528       118.95000       114.31000
        26.78528       113.54000       114.38000
        26.80528       114.67000       114.47000
        26.82528       115.94000       114.59000
        26.84528       125.16000       114.71000
        26.86528       117.95000       114.85000
        26.88528       115.87000       115.01000
        26.90528       115.87000       115.19000
        26.92528       116.40000       115.39000
        26.94528       118.81000       115.62000
        26.96528       118.08000       115.88000
        26.98528       116.20000       116.17000
        27.00528       119.55000       116.35000
        27.02528       117.21000       116.73000
        27.04528       120.61000       117.18000
        27.06528       118.55000       117.61000
        27.08528       119.48000       118.19000
        27.10528       121.28000       118.87000
        27.12528       124.56000       119.69000
        27.14528       124.89000       120.67000
        27.16528       122.56000       121.87000
        27.18528       115.54000       123.33000
        27.20528       126.63000       125.09000
        27.22528       130.58000       127.32000
        27.24528       130.38000       129.89999
        27.26528       133.98000       132.96001
        27.28528       135.92000       136.52000
        27.30528       145.21001       140.28999
        27.32528       146.67000       143.92000
        27.34528       152.03000       145.96001
        27.36528       152.56000       148.22000
        27.38528       164.17999       149.77000
        27.40528       153.42999       150.71001
        27.42528       160.38000       150.77000
        27.44528       152.03000       152.23000
        27.46528       149.67999       154.57001
        27.48528       158.50000       158.47000
        27.50528       159.17000       164.33000
        27.52528       165.39000       172.57001
        27.54528       172.60001       183.64000
        27.56528       180.82001       197.99001
        27.58528       197.06000       215.89999
        27.60528       217.38000       237.25000
        27.62528       231.53999       261.17001
        27.64528       258.54001       286.14001
        27.66528       278.45001       310.48999
        27.68528       309.51999       334.42001
        27.70528       335.85999       354.95001
        27.72528       379.89001       370.87000
        27.74528       404.35001       379.14999
        27.76528       421.85999       378.22000
        27.78528       404.07999       369.16000
        27.80528       377.28000       354.04999
        27.82528       329.64001       334.70001
        27.84528       314.60999       312.45999
        27.86528       282.26001       288.84000
        27.88528       257.20001       265.34000
        27.90528       227.25999       243.32001
        27.92528       211.97000       223.61000
        27.94528       200.07001       206.59000
        27.96528       197.33000       192.39999
        27.98528       181.02000       181.22000
        28.00528       172.67999       173.14999
        28.02528       159.30000       167.97000
        28.04528       165.19000       165.11000
        28.06528       157.70000       163.82001
        28.08528       159.30000       163.13000
        28.10528       153.23000       162.23000
        28.12528       159.57001       160.80000
        28.14528       153.75999       158.81000
        28.16528       155.49001       156.39999
        28.18528       150.14999       153.83000
        28.20528       153.09000       151.50000
        28.22528       155.03000       149.80000
        28.24528       154.89000       149.06000
        28.26528       154.28999       149.49001
        28.28528       162.05000       151.24001
        28.30528       163.64999       154.45000
        28.32528       169.67000       159.27000
        28.34528       177.00999       165.94000
        28.36528       188.24001       174.75999
        28.38528       192.78000       186.10001
        28.40528       205.75000       200.28000
        28.42528       215.38000       217.36000
        28.44528       231.94000       237.95000
        28.46528       255.20000       259.29999
        28.48528       272.31000       281.82001
        28.50528       285.34000       305.39001
        28.52528       312.26001       329.76001
        28.54528       319.01999       353.23001
        28.56528       352.42999       372.14999
        28.58528       353.35999       382.17999
        28.60528       345.60999       380.82001
        28.62528       343.39999       368.57999
        28.64528       312.13000       347.45999
        28.66528       296.16000       319.78000
        28.68528       272.37000       289.32999
        28.70528       247.05000       257.39001
        28.72528       234.62000       227.80000
        28.74528       206.82001       203.34000
        28.76528       194.05000       182.69000
        28.78528       179.42000       166.75000
        28.80528       164.78999       154.92000
        28.82528       171.80000       146.44000
        28.84528       162.71001       140.50000
        28.86528       153.63000       136.41000
        28.88528       148.22000       133.60001
        28.90528       144.27000       131.67000
        28.92528       139.25999       130.33000
        28.94528       147.88000       130.39000
        28.96528       137.19000       129.72000
        28.98528       136.39000       129.30000
        29.00528       137.78999       129.00999
        29.02528       138.60001       128.88000
        29.04528       133.24001       128.89999
        29.06528       131.38000       129.09000
        29.08528       134.03999       129.46001
        29.10528       135.99001       130.08000
        29.12528       135.52000       131.99001
        29.14528       132.91000       133.30000
        29.16528       136.85001       135.11000
        29.18528       138.60001       137.53999
        29.20528       141.06000       140.71001
        29.22528       152.96001       144.75000
        29.24528       144.94000       149.81000
        29.26528       149.48000       156.00000
        29.28528       155.63000       163.35001
        29.30528       169.00000       171.58000
        29.32528       166.06000       179.91000
        29.34528       179.28999       187.00999
        29.36528       174.21001       192.45000
        29.38528       174.14000       193.47000
        29.40528       181.02000       191.17999
        29.42528       169.92999       186.11000
        29.44528       169.53000       178.94000
        29.46528       164.32001       170.48000
        29.48528       155.03000       161.73000
        29.50528       152.09000       153.53000
        29.52528       146.14000       146.44000
        29.54528       139.86000       140.67000
        29.56528       144.41000       136.25000
        29.58528       139.66000       133.02000
        29.60528       132.71001       129.78999
        29.62528       135.92000       129.36000
        29.64528       133.17999       128.52000
        29.66528       132.17999       128.14000
        29.68528       130.91000       128.13000
        29.70528       138.19000       128.42000
        29.72528       134.78999       128.99001
        29.74528       139.46001       129.85001
        29.76528       131.24001       131.00999
        29.78528       139.80000       132.50000
        29.80528       134.78999       134.36000
        29.82528       136.39000       136.63000
        29.84528       143.61000       139.31000
        29.86528       137.59000       142.32001
        29.88528       141.25999       145.42999
        29.90528       148.08000       149.25999
        29.92528       151.08000       151.46001
        29.94528       154.09000       152.89000
        29.96528       151.22000       154.70000
        29.98528       157.64000       155.16000
        30.00528       157.57001       155.56000
        30.02528       154.16000       156.25999
        30.04528       162.05000       157.64000
        30.06528       161.98000       160.02000
        30.08528       169.92999       163.58000
        30.10528       180.69000       168.30000
        30.12528       183.23000       174.99001
        30.14528       201.60001       181.33000
        30.16528       210.89000       188.17999
        30.18528       214.03000       195.75999
        30.20528       218.98000       204.59000
        30.22528       227.00000       215.14000
        30.24528       230.27000       227.66000
        30.26528       241.28999       242.03000
        30.28528       252.12000       257.48999
        30.30528       278.72000       272.35001
        30.32528       296.89999       284.01001
        30.34528       309.73001       290.01001
        30.36528       315.26999       289.34000
        30.38528       303.31000       282.69000
        30.40528       287.67001       271.38000
        30.42528       269.10001       256.66000
        30.44528       250.25999       239.97000
        30.46528       225.80000       223.00000
        30.48528       201.34000       207.28999
        30.50528       189.11000       193.82001
        30.52528       184.70000       183.06000
        30.54528       173.08000       175.08000
        30.56528       172.47000       168.82001
        30.58528       165.92000       167.14000
        30.60528       174.08000       166.97000
        30.62528       170.67000       169.28000
        30.64528       173.08000       174.21001
        30.66528       178.02000       182.89000
        30.68528       188.57001       193.45000
        30.70528       199.00000       208.00999
        30.72528       205.21001       224.25000
        30.74528       228.34000       242.75000
        30.76528       244.50000       262.12000
        30.78528       271.10999       280.35001
        30.80528       290.41000       295.54999
        30.82528       311.66000       306.60001
        30.84528       311.13000       313.54999
        30.86528       311.79999       316.73001
        30.88528       298.57001       314.94000
        30.90528       302.10999       309.95999
        30.92528       297.23001       301.39001
        30.94528       283.26001       290.67001
        30.96528       264.42001       279.42001
        30.98528       262.54999       268.73999
        31.00528       253.25999       259.29001
        31.02528       238.16000       251.53000
        31.04528       240.89999       245.78000
        31.06528       237.28999       241.83000
        31.08528       242.89999       238.82001
        31.10528       231.34000       235.47000
        31.12528       236.14999       230.62000
        31.14528       230.61000       223.91000
        31.16528       219.03999       215.61000
        31.18528       203.00999       205.17999
        31.20528       193.78000       195.00000
        31.22528       184.63000       184.57001
        31.24528       177.28999       174.53999
        31.26528       171.60001       165.42999
        31.28528       160.58000       157.56000
        31.30528       155.84000       151.00000
        31.32528       150.08000       145.67999
        31.34528       147.55000       141.45000
        31.36528       145.34000       138.14000
        31.38528       141.33000       135.56000
        31.40528       134.38000       132.57001
        31.42528       127.97000       131.00000
        31.44528       134.17999       129.77000
        31.46528       130.50999       128.78000
        31.48528       126.17000       127.96000
        31.50528       126.37000       127.31000
        31.52528       129.30000       126.79000
        31.54528       127.90000       126.37000
        31.56528       124.69000       126.02000
        31.58528       127.10000       125.76000
        31.60528       126.70000       125.49000
        31.62528       121.49000       125.41000
        31.64528       124.62000       125.44000
        31.66528       118.68000       125.58000
        31.68528       127.03000       125.83000
        31.70528       125.89000       125.33000
        31.72528       122.96000       125.08000
        31.74528       128.03000       126.17000
        31.76528       129.57001       127.67000
        31.78528       129.57001       129.66000
        31.80528       127.10000       132.20000
        31.82528       127.77000       135.32001
        31.84528       132.03999       138.98000
        31.86528       138.52000       142.06000
        31.88528       135.85001       146.25000
        31.90528       142.20000       150.08000
        31.92528       154.16000       152.99001
        31.94528       151.63000       154.57001
        31.96528       149.02000       154.78000
        31.98528       148.67999       153.89000
        32.00528       145.21001       151.24001
        32.02528       147.88000       149.17999
        32.04528       142.92999       147.09000
        32.06528       136.32001       145.44000
        32.08528       132.50999       144.63000
        32.10528       139.25999       143.95000
        32.12528       142.13000       145.50000
        32.14528       147.35001       148.25000
        32.16528       148.75000       151.95000
        32.18528       155.42999       155.13000
        32.20528       166.12000       159.07001
        32.22528       170.87000       161.92000
        32.24528       182.16000       162.03999
        32.26528       176.41000       161.27000
        32.28528       170.60001       158.87000
        32.30528       159.64000       155.20000
        32.32528       151.22000       150.56000
        32.34528       145.74001       145.35001
        32.36528       141.86000       140.00999
        32.38528       135.12000       134.97000
        32.40528       133.78000       130.48000
        32.42528       131.03999       126.64000
        32.44528       122.16000       123.51000
        32.46528       119.55000       121.02000
        32.48528       123.76000       119.06000
        32.50528       124.56000       117.53000
        32.52528       120.21000       116.36000
        32.54528       115.34000       115.46000
        32.56528       112.53000       113.75000
        32.58528       115.14000       112.19000
        32.60528       119.01000       110.74000
        32.62528       116.74000       110.36000
        32.64528       115.20000       110.09000
        32.66528       116.14000       109.81000
        32.68528       116.47000       109.57000
        32.70528       111.46000       109.36000
        32.72528       117.75000       109.20000
        32.74528       109.93000       109.03000
        32.76528       107.85000       109.89000
        32.78528       111.46000       109.75000
        32.80528       106.05000       109.63000
        32.82528       106.32000       109.55000
        32.84528       103.84000       109.45000
        32.86528       109.86000       109.36000
        32.88528       104.78000       109.28000
        32.90528       112.79000       109.21000
        32.92528       106.85000       109.15000
        32.94528       108.52000       109.09000
        32.96528       110.59000       108.04000
        32.98528       111.93000       107.99000
        33.00528       109.53000       107.94000
        33.02528       106.32000       107.89000
        33.04528       110.59000       107.85000
        33.06528       105.72000       107.82000
        33.08528       106.92000       107.79000
        33.10528       107.45000       107.76000
        33.12528       109.93000       107.74000
        33.14528       109.73000       107.72000
        33.16528       113.54000       107.71000
        33.18528       107.92000       107.70000
        33.20528       107.72000       107.69000
        33.22528       106.52000       107.69000
        33.24528       110.46000       107.73000
        33.26528       109.93000       107.73000
        33.28528       109.79000       107.73000
        33.30528       109.86000       107.74000
        33.32528       109.19000       107.80000
        33.34528       105.98000       107.82000
        33.36528       111.53000       106.85000
        33.38528       107.25000       106.88000
        33.40528       107.65000       105.93000
        33.42528       105.78000       105.99000
        33.44528       108.25000       106.05000
        33.46528       108.18000       106.12000
        33.48528       105.12000       106.12000
        33.50528       109.33000       106.21000
        33.52528       109.33000       106.32000
        33.54528       113.80000       106.45000
        33.56528       108.25000       106.57000
        33.58528       110.06000       106.76000
        33.60528       108.45000       107.00000
        33.62528       109.73000       107.28000
        33.64528       112.06000       107.64000
        33.66528       114.94000       108.08000
        33.68528       117.35000       108.62000
        33.70528       113.74000       109.28000
        33.72528       117.61000       110.09000
        33.74528       114.14000       111.08000
        33.76528       123.82000       112.23000
        33.78528       120.95000       113.58000
        33.80528       125.62000       115.16000
        33.82528       128.50000       116.95000
        33.84528       125.62000       119.02000
        33.86528       125.36000       121.41000
        33.88528       127.50000       124.16000
        33.90528       126.50000       127.23000
        33.92528       124.09000       130.42000
        33.94528       126.77000       133.48000
        33.96528       125.16000       135.94000
        33.98528       119.21000       137.50000
        34.00528       121.15000       137.91000
        34.02528       120.75000       137.21001
        34.04528       116.80000       135.58000
        34.06528       117.35000       133.28000
        34.08528       118.08000       130.41000
        34.10528       118.68000       127.26000
        34.12528       116.07000       123.05000
        34.14528       110.53000       120.00000
        34.16528       110.46000       117.26000
        34.18528       113.54000       114.92000
        34.20528       109.99000       112.98000
        34.22528       112.59000       111.41000
        34.24528       107.78000       110.17000
        34.26528       108.99000       109.21000
        34.28528       105.78000       108.47000
        34.30528       103.24000       107.89000
        34.32528       112.26000       108.49000
        34.34528       111.06000       108.20000
        34.36528       110.06000       108.01000
        34.38528       107.32000       107.88000
        34.40528       112.79000       107.84000
        34.42528       108.05000       107.86000
        34.44528       107.38000       107.97000
        34.46528       109.39000       108.15000
        34.48528       111.33000       108.42000
        34.50528       109.86000       108.80000
        34.52528       107.65000       109.30000
        34.54528       115.14000       109.91000
        34.56528       113.80000       110.63000
        34.58528       108.45000       111.44000
        34.60528       113.14000       112.31000
        34.62528       110.33000       113.17000
        34.64528       114.94000       113.93000
        34.66528       112.93000       114.54000
        34.68528       109.53000       114.99000
        34.70528       114.94000       115.34000
        34.72528       113.34000       115.67000
        34.74528       115.67000       116.08000
        34.76528       114.14000       116.65000
        34.78528       120.68000       117.48000
        34.80528       112.33000       118.65000
        34.82528       116.00000       120.24000
        34.84528       116.07000       122.23000
        34.86528       117.75000       125.55000
        34.88528       123.96000       129.03000
        34.90528       126.90000       131.37000
        34.92528       125.49000       133.20000
        34.94528       126.23000       134.20000
        34.96528       125.22000       134.25999
        34.98528       123.56000       133.48000
        35.00528       121.01000       132.03999
        35.02528       123.16000       130.03999
        35.04528       118.88000       128.66000
        35.06528       118.28000       126.07000
        35.08528       113.60000       123.52000
        35.10528       111.93000       121.11000
        35.12528       112.06000       118.97000
        35.14528       110.13000       117.16000
        35.16528       110.79000       115.67000
        35.18528       111.66000       114.49000
        35.20528       114.34000       113.57000
        35.22528       114.47000       112.88000
        35.24528       106.18000       112.35000
        35.26528       107.98000       111.96000
        35.28528       108.32000       111.67000
        35.30528       111.06000       111.46000
        35.32528       112.13000       111.33000
        35.34528       105.45000       111.23000
        35.36528       109.73000       111.17000
        35.38528       103.17000       111.14000
        35.40528       107.72000       111.13000
        35.42528       111.46000       111.15000
        35.44528       108.99000       111.18000
        35.46528       109.26000       111.24000
        35.48528       108.99000       111.29000
        35.50528       106.78000       111.39000
        35.52528       109.66000       111.51000
        35.54528       110.53000       111.64000
        35.56528       111.99000       111.79000
        35.58528       107.98000       111.96000
        35.60528       106.72000       112.16000
        35.62528       112.46000       112.39000
        35.64528       107.12000       112.64000
        35.66528       105.78000       112.93000
        35.68528       108.32000       114.25000
        35.70528       110.66000       114.61000
        35.72528       114.47000       115.01000
        35.74528       117.40000       115.47000
        35.76528       112.33000       116.99000
        35.78528       115.14000       117.59000
        35.80528       115.74000       118.29000
        35.82528       117.21000       119.11000
        35.84528       120.81000       120.11000
        35.86528       119.55000       121.33000
        35.88528       125.69000       122.85000
        35.90528       125.62000       124.78000
        35.92528       127.10000       127.25000
        35.94528       132.71001       130.42000
        35.96528       142.80000       134.46001
        35.98528       146.94000       139.52000
        36.00528       149.88000       145.77000
        36.02528       160.25000       153.32001
        36.04528       173.21001       162.16000
        36.06528       178.14999       172.17000
        36.08528       193.92000       182.98000
        36.10528       205.28000       193.92000
        36.12528       220.85001       204.00000
        36.14528       237.28999       212.12000
        36.16528       244.57001       217.57001
        36.18528       241.10001       220.36000
        36.20528       237.75999       221.03000
        36.22528       232.21001       220.25000
        36.24528       235.88000       218.52000
        36.26528       221.59000       216.21001
        36.28528       232.74001       213.73000
        36.30528       222.64999       211.33000
        36.32528       224.20000       208.94000
        36.34528       227.39999       206.14000
        36.36528       226.06000       202.52000
        36.38528       221.52000       198.94000
        36.40528       208.22000       193.56000
        36.42528       195.19000       187.66000
        36.44528       181.83000       181.42999
        36.46528       178.82001       176.03000
        36.48528       170.67000       169.75000
        36.50528       168.12000       163.97000
        36.52528       157.24001       159.03000
        36.54528       151.67999       155.22000
        36.56528       153.49001       152.71001
        36.58528       150.35001       151.63000
        36.60528       149.28000       152.08000
        36.62528       151.96001       154.14999
        36.64528       161.11000       157.92999
        36.66528       164.38000       163.49001
        36.68528       174.81000       170.83000
        36.70528       180.22000       179.91000
        36.72528       190.03999       189.48000
        36.74528       206.28000       201.09000
        36.76528       212.63000       212.95000
        36.78528       226.39999       224.07001
        36.80528       242.70000       233.52000
        36.82528       244.44000       240.75999
        36.84528       253.25999       245.61000
        36.86528       255.20000       248.99001
        36.88528       250.06000       248.70000
        36.90528       251.46001       246.67999
        36.92528       238.23000       241.24001
        36.94528       235.02000       234.00000
        36.96528       213.70000       225.50000
        36.98528       211.83000       216.14999
        37.00528       195.46001       206.31000
        37.02528       185.16000       196.45000
        37.04528       180.69000       187.05000
        37.06528       170.87000       178.46001
        37.08528       165.39000       170.89999
        37.10528       155.49001       163.52000
        37.12528       154.16000       158.41000
        37.14528       151.35001       154.69000
        37.16528       145.87000       151.39999
        37.18528       143.07001       150.57001
        37.20528       146.67000       151.19000
        37.22528       148.48000       153.20000
        37.24528       146.47000       156.52000
        37.26528       154.28999       160.95000
        37.28528       162.38000       166.22000
        37.30528       162.45000       171.91000
        37.32528       173.28000       177.50000
        37.34528       167.19000       181.50999
        37.36528       170.67000       186.49001
        37.38528       180.22000       189.09000
        37.40528       185.71001       189.91000
        37.42528       185.23000       188.72000
        37.44528       183.75999       185.60001
        37.46528       180.69000       180.96001
        37.48528       167.12000       175.28999
        37.50528       157.17000       168.96001
        37.52528       156.64000       162.31000
        37.54528       155.42999       155.67000
        37.56528       139.86000       149.35001
        37.58528       131.58000       143.61000
        37.60528       136.39000       138.58000
        37.62528       126.97000       134.32001
        37.64528       123.42000       130.78999
        37.66528       126.37000       127.92000
        37.68528       118.08000       125.62000
        37.70528       119.08000       123.80000
        37.72528       112.66000       122.36000
        37.74528       117.21000       120.22000
        37.76528       117.14000       119.33000
        37.78528       114.07000       119.61000
        37.80528       115.07000       119.04000
        37.82528       116.54000       118.58000
        37.84528       111.93000       118.21000
        37.86528       115.94000       118.91000
        37.88528       112.06000       118.67000
        37.90528       109.66000       118.48000
        37.92528       109.73000       118.34000
        37.94528       113.80000       118.25000
        37.96528       114.20000       118.20000
        37.98528       111.86000       118.21000
        38.00528       114.00000       118.25000
        38.02528       108.72000       118.35000
        38.04528       115.94000       118.50000
        38.06528       116.40000       118.71000
        38.08528       115.20000       119.00000
        38.10528       113.60000       119.36000
        38.12528       110.59000       119.80000
        38.14528       123.62000       120.31000
        38.16528       120.61000       120.91000
        38.18528       115.74000       121.60000
        38.20528       114.27000       122.38000
        38.22528       119.95000       122.23000
        38.24528       118.21000       123.14000
        38.26528       123.22000       123.05000
        38.28528       115.54000       123.92000
        38.30528       118.61000       124.70000
        38.32528       125.56000       125.35000
        38.34528       122.96000       125.92000
        38.36528       126.10000       126.47000
        38.38528       126.83000       127.05000
        38.40528       127.30000       127.79000
        38.42528       133.03999       128.75000
        38.44528       132.91000       130.08000
        38.46528       133.38000       131.91000
        38.48528       132.50999       134.44000
        38.50528       139.25999       136.83000
        38.52528       139.20000       141.24001
        38.54528       147.48000       146.83000
        38.56528       151.83000       153.71001
        38.58528       168.92999       161.92000
        38.60528       175.14000       170.42000
        38.62528       186.84000       180.98000
        38.64528       201.87000       192.10001
        38.66528       213.03000       203.14999
        38.68528       234.48000       213.42000
        38.70528       238.75999       222.31000
        38.72528       248.17999       229.41000
        38.74528       250.78999       234.34000
        38.76528       252.66000       236.72000
        38.78528       249.38000       236.34000
        38.80528       243.89999       233.41000
        38.82528       240.63000       228.58000
        38.84528       222.32001       222.53000
        38.86528       219.71001       215.80000
        38.88528       209.28999       208.70000
        38.90528       199.20000       201.42000
        38.92528       199.74001       194.11000
        38.94528       184.75999       186.85001
        38.96528       177.35001       179.78000
        38.98528       169.33000       173.08000
        39.00528       161.98000       166.89000
        39.02528       164.78999       161.30000
        39.04528       154.03000       156.33000
        39.06528       153.03000       151.00999
        39.08528       149.88000       147.42000
        39.10528       149.75000       144.66000
        39.12528       142.80000       142.81000
        39.14528       146.74001       141.92000
        39.16528       145.41000       141.97000
        39.18528       145.87000       142.89000
        39.20528       149.42000       144.53000
        39.22528       153.56000       146.67000
        39.24528       150.28000       149.06000
        39.26528       151.02000       151.39000
        39.28528       152.09000       153.42999
        39.30528       155.57001       155.00999
        39.32528       158.30000       155.97000
        39.34528       157.03999       156.22000
        39.36528       147.95000       155.71001
        39.38528       154.23000       154.42000
        39.40528       151.96001       152.39000
        39.42528       148.22000       149.74001
        39.44528       143.87000       146.66000
        39.46528       144.34000       143.36000
        39.48528       133.50999       140.07001
        39.50528       128.89999       136.92999
        39.52528       130.91000       134.06000
        39.54528       130.24001       131.59000
        39.56528       128.97000       129.60001
        39.58528       126.30000       128.14000
        39.60528       127.70000       127.24000
        39.62528       129.23000       126.87000
        39.64528       130.64000       126.96000
        39.66528       128.50000       127.39000
        39.68528       125.22000       127.97000
        39.70528       132.03999       128.59000
        39.72528       130.44000       128.98000
        39.74528       134.85001       129.00000
        39.76528       126.17000       128.57001
        39.78528       125.42000       127.79000
        39.80528       126.37000       126.70000
        39.82528       115.14000       125.36000
        39.84528       124.62000       123.84000
        39.86528       119.55000       122.18000
        39.88528       118.68000       120.46000
        39.90528       117.21000       118.82000
        39.92528       114.34000       117.31000
        39.94528       115.94000       115.97000
        39.96528       114.14000       114.81000
        39.98528       114.14000       113.82000
        40.00528       109.73000       113.01000
        40.02528       113.54000       112.36000
        40.04528       113.07000       111.84000
        40.06528       110.93000       111.43000
        40.08528       111.13000       111.11000
        40.10528       111.06000       110.87000
        40.12528       106.18000       110.69000
        40.14528       111.79000       110.57000
        40.16528       114.27000       110.52000
        40.18528       110.13000       110.51000
        40.20528       112.73000       110.58000
        40.22528       112.93000       110.69000
        40.24528       113.00000       110.86000
        40.26528       115.14000       111.13000
        40.28528       107.72000       112.49000
        40.30528       117.88000       112.97000
        40.32528       114.07000       113.57000
        40.34528       114.60000       114.29000
        40.36528       117.28000       115.10000
        40.38528       115.00000       116.08000
        40.40528       114.14000       117.14000
        40.42528       117.35000       118.25000
        40.44528       125.42000       119.32000
        40.46528       130.98000       120.21000
        40.48528       124.36000       120.94000
        40.50528       120.88000       121.42000
        40.52528       123.22000       121.70000
        40.54528       131.31000       121.82000
        40.56528       129.37000       121.81000
        40.58528       130.24001       121.74000
        40.60528       124.22000       121.61000
        40.62528       126.57000       121.42000
        40.64528       124.16000       121.17000
        40.66528       126.23000       120.86000
        40.68528       126.57000       120.49000
        40.70528       131.17999       120.05000
        40.72528       123.49000       120.52000
        40.74528       125.36000       119.90000
        40.76528       124.29000       119.20000
        40.78528       125.29000       118.43000
        40.80528       116.07000       117.62000
        40.82528       123.36000       116.81000
        40.84528       116.00000       116.00000
        40.86528       117.07000       115.22000
        40.88528       109.86000       114.50000
        40.90528       114.74000       113.85000
        40.92528       108.25000       113.27000
        40.94528       110.73000       112.77000
        40.96528       113.54000       112.36000
        40.98528       114.00000       112.02000
        41.00528       107.25000       111.75000
        41.02528       110.39000       111.51000
        41.04528       109.46000       111.34000
        41.06528       110.33000       111.21000
        41.08528       108.99000       111.11000
        41.10528       106.78000       111.04000
        41.12528       110.59000       110.98000
        41.14528       109.13000       110.95000
        41.16528       108.72000       110.94000
        41.18528       109.66000       110.93000
        41.20528       111.86000       110.94000
        41.22528       107.92000       110.96000
        41.24528       108.79000       110.99000
        41.26528       107.72000       111.02000
        41.28528       104.17000       111.07000
        41.30528       102.64000       111.12000
        41.32528       110.19000       111.19000
        41.34528       106.52000       111.27000
        41.36528       108.18000       111.35000
        41.38528       110.19000       111.45000
        41.40528       103.44000       111.56000
        41.42528       105.72000       111.69000
        41.44528       109.46000       111.84000
        41.46528       111.53000       111.99000
        41.48528       112.66000       112.17000
        41.50528       107.05000       112.38000
        41.52528       110.99000       112.61000
        41.54528       112.73000       113.88000
        41.56528       110.06000       114.20000
        41.58528       107.98000       114.58000
        41.60528       112.59000       115.04000
        41.62528       112.93000       115.59000
        41.64528       115.34000       116.28000
        41.66528       112.66000       117.12000
        41.68528       116.80000       119.17000
        41.70528       117.35000       120.45000
        41.72528       120.41000       122.01000
        41.74528       124.36000       123.87000
        41.76528       137.19000       126.09000
        41.78528       133.71001       128.63000
        41.80528       139.66000       131.49001
        41.82528       137.19000       134.60001
        41.84528       145.41000       137.86000
        41.86528       152.63000       141.07001
        41.88528       154.23000       144.00000
        41.90528       154.96001       146.42999
        41.92528       159.85001       148.25000
        41.94528       156.84000       149.49001
        41.96528       160.17999       150.32001
        41.98528       157.17000       150.92000
        42.00528       157.97000       151.42000
        42.02528       162.71001       151.92999
        42.04528       154.89000       152.53000
        42.06528       155.57001       153.30000
        42.08528       154.49001       154.25999
        42.10528       158.50000       155.35001
        42.12528       156.03999       156.38000
        42.14528       157.50000       157.11000
        42.16528       155.97000       157.30000
        42.18528       156.77000       156.84000
        42.20528       156.57001       155.77000
        42.22528       155.97000       154.20000
        42.24528       150.14999       152.25999
        42.26528       147.27000       150.07001
        42.28528       148.88000       148.72000
        42.30528       146.81000       146.37000
        42.32528       139.39999       144.20000
        42.34528       138.39000       142.39999
        42.36528       134.64999       141.14000
        42.38528       134.45000       140.53000
        42.40528       137.12000       140.72000
        42.42528       136.59000       141.74001
        42.44528       136.12000       142.64000
        42.46528       139.33000       145.41000
        42.48528       139.00000       149.00999
        42.50528       150.08000       153.39999
        42.52528       153.49001       158.42999
        42.54528       158.24001       163.85001
        42.56528       165.25999       169.33000
        42.58528       179.09000       174.45000
        42.60528       186.91000       178.89000
        42.62528       192.12000       182.42999
        42.64528       191.12000       185.10001
        42.66528       187.91000       187.09000
        42.68528       186.71001       188.70000
        42.70528       188.71001       189.14000
        42.72528       192.05000       190.57001
        42.74528       193.64999       192.06000
        42.76528       198.60001       193.66000
        42.78528       197.25999       195.30000
        42.80528       197.66000       196.78000
        42.82528       199.47000       197.75000
        42.84528       203.41000       197.89000
        42.86528       202.67999       197.00000
        42.88528       188.24001       195.08000
        42.90528       185.71001       192.22000
        42.92528       178.09000       188.58000
        42.94528       172.47000       184.32001
        42.96528       171.67000       179.61000
        42.98528       160.03999       174.70000
        43.00528       163.45000       169.83000
        43.02528       165.25999       165.24001
        43.04528       155.89999       161.11000
        43.06528       160.31000       157.55000
        43.08528       154.75999       154.59000
        43.10528       153.69000       152.21001
        43.12528       153.63000       150.33000
        43.14528       152.49001       148.89000
        43.16528       150.88000       147.81000
        43.18528       150.22000       147.03000
        43.20528       147.62000       146.49001
        43.22528       146.41000       146.14999
        43.24528       145.27000       146.00999
        43.26528       144.21001       146.02000
        43.28528       145.67000       146.16000
        43.30528       140.46001       146.31000
        43.32528       150.55000       145.32001
        43.34528       144.07001       145.06000
        43.36528       152.36000       143.39000
        43.38528       151.08000       142.28999
        43.40528       146.74001       140.83000
        43.42528       145.07001       139.07001
        43.44528       139.39999       137.10001
        43.46528       138.85001       134.96001
        43.48528       134.38000       132.70000
        43.50528       132.84000       130.39999
        43.52528       130.98000       128.12000
        43.54528       126.63000       124.96000
        43.56528       121.56000       122.98000
        43.58528       117.54000       121.23000
        43.60528       126.03000       119.71000
        43.62528       120.75000       118.42000
        43.64528       117.35000       117.35000
        43.66528       123.22000       116.49000
        43.68528       118.61000       115.81000
        43.70528       116.80000       115.28000
        43.72528       114.54000       114.89000
        43.74528       114.94000       114.62000
        43.76528       114.14000       114.44000
        43.78528       115.27000       114.35000
        43.80528       108.99000       114.34000
        43.82528       118.48000       114.40000
        43.84528       114.20000       114.53000
        43.86528       115.00000       113.73000
        43.88528       113.07000       114.01000
        43.90528       111.53000       114.37000
        43.92528       119.28000       114.84000
        43.94528       117.21000       115.44000
        43.96528       117.40000       116.20000
        43.98528       118.48000       117.16000
        44.00528       117.75000       118.38000
        44.02528       119.81000       119.92000
        44.04528       125.69000       121.88000
        44.06528       122.21000       123.33000
        44.08528       128.00999       126.38000
        44.10528       130.23000       130.12000
        44.12528       132.53000       134.64000
        44.14528       135.03000       140.00000
        44.16528       137.59000       146.22000
        44.18528       156.33000       153.27000
        44.20528       162.95000       161.02000
        44.22528       170.44000       169.20000
        44.24528       182.64000       177.42000
        44.26528       199.70000       185.14999
        44.28528       202.81000       191.80000
        44.30528       207.46001       196.82001
        44.32528       218.59000       198.81000
        44.34528       204.28999       199.61000
        44.36528       207.19000       198.28999
        44.38528       195.78999       195.12000
        44.40528       193.36000       190.47000
        44.42528       177.78000       184.64999
        44.44528       173.60001       177.98000
        44.46528       176.77000       170.75999
        44.48528       155.39000       163.33000
        44.50528       145.21001       156.03000
        44.52528       140.02000       149.16000
        44.54528       135.70000       142.94000
        44.56528       127.14000       137.50000
        44.58528       126.05000       132.86000
        44.60528       126.26000       129.03000
        44.62528       124.30000       125.95000
        44.64528       116.75000       123.57000
        44.66528       121.60000       121.82000
        44.68528       118.16000       120.64000
        44.70528       112.50000       119.96000
        44.72528       118.03000       119.71000
        44.74528       115.46000       119.86000
        44.76528       114.32000       120.32000
        44.78528       113.99000       121.04000
        44.80528       120.79000       121.94000
        44.82528       114.93000       122.91000
        44.84528       111.56000       122.81000
        44.86528       117.83000       122.53000
        44.88528       121.27000       122.92000
        44.90528       118.97000       122.95000
        44.92528       120.93000       122.62000
        44.94528       122.82000       121.00000
        44.96528       119.25000       120.15000
        44.98528       117.43000       119.13000
        45.00528       117.28000       117.96000
        45.02528       113.78000       116.69000
        45.04528       113.91000       115.38000
        45.06528       116.07000       114.11000
        45.08528       112.43000       112.93000
        45.10528       113.51000       111.88000
        45.12528       105.14000       111.00000
        45.14528       113.24000       110.28000
        45.16528       108.18000       109.73000
        45.18528       109.67000       109.32000
        45.20528       110.00000       109.02000
        45.22528       113.64000       108.83000
        45.24528       107.17000       108.69000
        45.26528       108.65000       108.60000
        45.28528       107.37000       108.54000
        45.30528       106.96000       108.51000
        45.32528       111.76000       108.52000
        45.34528       113.78000       108.57000
        45.36528       107.64000       108.68000
        45.38528       109.80000       108.87000
        45.40528       111.76000       109.14000
        45.42528       109.26000       109.52000
        45.44528       112.30000       110.03000
        45.46528       111.36000       110.69000
        45.48528       114.45000       111.52000
        45.50528       116.62000       112.49000
        45.52528       117.49000       111.61000
        45.54528       115.20000       112.87000
        45.56528       117.76000       114.25000
        45.58528       115.13000       115.73000
        45.60528       120.52000       117.29000
        45.62528       119.18000       118.86000
        45.64528       122.41000       120.36000
        45.66528       124.57000       121.72000
        45.68528       121.27000       122.84000
        45.70528       125.85000       123.72000
        45.72528       123.96000       124.38000
        45.74528       119.04000       124.92000
        45.76528       126.13000       125.42000
        45.78528       126.39000       124.97000
        45.80528       125.04000       125.63000
        45.82528       126.59000       126.47000
        45.84528       127.00000       128.58000
        45.86528       129.42000       129.99001
        45.88528       129.89999       131.78999
        45.90528       127.54000       133.96001
        45.92528       131.03999       136.46001
        45.94528       134.48000       139.14999
        45.96528       136.64999       141.86000
        45.98528       133.27000       144.32001
        46.00528       137.31000       146.25000
        46.02528       140.02000       147.39999
        46.04528       144.13000       147.67999
        46.06528       140.55000       147.14999
        46.08528       139.74001       145.96001
        46.10528       141.30000       144.30000
        46.12528       138.25999       142.28000
        46.14528       135.42999       140.02000
        46.16528       132.92999       137.61000
        46.18528       128.21001       135.17999
        46.20528       129.22000       132.89000
        46.22528       126.73000       130.84000
        46.24528       128.55000       129.12000
        46.26528       122.95000       127.72000
        46.28528       124.03000       126.57000
        46.30528       121.53000       125.57000
        46.32528       120.93000       124.60000
        46.34528       124.57000       123.58000
        46.36528       118.50000       122.46000
        46.38528       117.49000       121.24000
        46.40528       121.94000       119.92000
        46.42528       117.35000       118.52000
        46.44528       118.50000       117.06000
        46.46528       113.18000       115.55000
        46.48528       118.90000       114.02000
        46.50528       112.70000       112.51000
        46.52528       114.39000       111.06000
        46.54528       108.18000       109.70000
        46.56528       112.30000       108.48000
        46.58528       110.75000       107.40000
        46.60528       106.09000       107.46000
        46.62528       111.49000       106.65000
        46.64528       113.99000       106.01000
        46.66528       108.79000       105.50000
        46.68528       111.96000       106.10000
        46.70528       111.96000       105.82000
        46.72528       113.84000       105.64000
        46.74528       109.53000       105.55000
        46.76528       107.92000       105.57000
        46.78528       108.38000       105.67000
        46.80528       110.88000       105.86000
        46.82528       107.31000       106.14000
        46.84528       109.19000       106.49000
        46.86528       112.50000       106.89000
        46.88528       110.27000       107.37000
        46.90528       111.28000       107.87000
        46.92528       108.72000       108.35000
        46.94528       109.53000       108.78000
        46.96528       107.51000       109.11000
        46.98528       107.11000       109.29000
        47.00528       112.02000       109.32000
        47.02528       104.68000       109.20000
        47.04528       102.86000       108.96000
        47.06528       103.39000       108.63000
        47.08528       103.87000       108.22000
        47.10528       110.75000       107.74000
        47.12528       109.67000       107.22000
        47.14528        97.80000       106.68000
        47.16528       105.89000       106.13000
        47.18528       104.13000       105.61000
        47.20528       103.19000       105.13000
        47.22528       101.37000       104.71000
        47.24528       102.05000       104.36000
        47.26528       103.26000       104.07000
        47.28528        98.47000       103.84000
        47.30528       106.90000       103.67000
        47.32528       100.08000       103.54000
        47.34528       100.83000       103.45000
        47.36528       104.74000       103.38000
        47.38528       104.40000       103.32000
        47.40528       105.49000       103.25000
        47.42528        99.82000       103.17000
        47.44528       100.08000       103.08000
        47.46528       102.79000       102.99000
        47.48528       101.37000       102.89000
        47.50528       106.36000       102.79000
        47.52528       104.54000       103.68000
        47.54528       106.09000       103.56000
        47.56528       100.36000       103.45000
        47.58528       102.45000       102.34000
        47.60528       100.49000       102.23000
        47.62528       107.92000       102.13000
        47.64528       100.56000       102.05000
        47.66528       103.39000       101.98000
        47.68528       100.29000       101.92000
        47.70528       102.45000       101.87000
        47.72528        97.86000       101.83000
        47.74528       100.29000       101.81000
        47.76528       106.30000       101.79000
        47.78528       105.69000       102.78000
        47.80528       105.14000       102.78000
        47.82528       102.45000       102.79000
        47.84528       108.18000       102.80000
        47.86528       106.70000       102.81000
        47.88528       105.75000       102.83000
        47.90528        98.81000       102.85000
        47.92528       104.81000       102.86000
        47.94528       102.99000       102.87000
        47.96528       101.04000       103.88000
        47.98528       102.25000       103.89000
        48.00528       101.91000       103.90000
        48.02528       100.69000       103.91000
        48.04528       101.85000       103.92000
        48.06528       107.44000       103.93000
        48.08528       107.98000       103.94000
        48.10528       101.44000       103.95000
        48.12528       102.25000       103.96000
        48.14528       103.32000       103.98000
        48.16528       100.83000       104.00000
        48.18528        99.95000       104.03000
        48.20528       104.40000       104.06000
        48.22528       103.39000       104.10000
        48.24528       104.13000       104.14000
        48.26528       100.29000       104.18000
        48.28528       103.80000       104.23000
        48.30528       100.76000       104.29000
        48.32528       100.56000       104.35000
        48.34528       101.30000       104.43000
        48.36528       102.31000       104.51000
        48.38528       105.55000       104.59000
        48.40528       104.20000       104.67000
        48.42528       103.39000       104.75000
        48.44528       104.33000       104.86000
        48.46528       103.12000       104.97000
        48.48528       106.70000       105.07000
        48.50528       105.82000       105.21000
        48.52528       111.49000       105.35000
        48.54528       106.76000       105.51000
        48.56528       103.93000       105.70000
        48.58528       103.06000       105.90000
        48.60528       100.89000       106.12000
        48.62528       106.83000       106.39000
        48.64528       105.29000       106.70000
        48.66528       107.77000       107.06000
        48.68528       108.93000       107.49000
        48.70528       110.88000       108.00000
        48.72528       105.95000       108.61000
        48.74528       111.69000       109.34000
        48.76528       110.61000       110.22000
        48.78528       110.88000       111.27000
        48.80528       111.56000       112.52000
        48.82528       114.93000       113.99000
        48.84528       111.89000       115.70000
        48.86528       121.07000       117.67000
        48.88528       125.92000       119.89000
        48.90528       121.00000       122.35000
        48.92528       123.35000       125.00000
        48.94528       129.28999       126.78000
        48.96528       139.21001       129.58000
        48.98528       133.34000       132.25000
        49.00528       136.98000       134.67000
        49.02528       145.41000       136.71001
        49.04528       145.00000       138.28999
        49.06528       146.42000       139.39000
        49.08528       148.31000       140.03999
        49.10528       143.86000       140.28000
        49.12528       141.10001       140.16000
        49.14528       143.32001       139.74001
        49.16528       137.72000       139.12000
        49.18528       140.49001       138.39999
        49.20528       143.17999       137.71001
        49.22528       133.53999       137.16000
        49.24528       140.28999       135.87000
        49.26528       136.44000       135.92999
        49.28528       136.78000       136.38000
        49.30528       141.97000       137.27000
        49.32528       140.55000       138.56000
        49.34528       139.21001       140.20000
        49.36528       155.06000       142.06000
        49.38528       152.89000       144.00999
        49.40528       160.05000       145.88000
        49.42528       156.67999       148.55000
        49.44528       160.45000       149.97000
        49.46528       153.10001       151.17000
        49.48528       156.74001       152.22000
        49.50528       151.42000       153.17000
        49.52528       162.34000       154.03999
        49.54528       164.37000       154.77000
        49.56528       165.50999       155.30000
        49.58528       165.38000       155.55000
        49.60528       161.60001       155.44000
        49.62528       163.75999       154.92000
        49.64528       154.64999       153.98000
        49.66528       156.39999       152.64000
        49.68528       157.49001       150.97000
        49.70528       152.28999       149.03999
        49.72528       146.16000       146.92999
        49.74528       137.99001       144.69000
        49.76528       148.11000       142.42000
        49.78528       135.16000       140.19000
        49.80528       135.03000       138.11000
        49.82528       139.21001       136.28000
        49.84528       127.20000       134.81000
        49.86528       129.63000       133.77000
        49.88528       127.95000       133.25999
        49.90528       125.45000       133.32001
        49.92528       129.22000       133.98000
        49.94528       128.41000       135.24001
        49.96528       125.17000       136.07001
        49.98528       130.91000       138.41000
        50.00528       134.48000       141.13000
        50.02528       136.78000       144.05000
        50.04528       131.85001       146.95000
        50.06528       136.03999       149.55000
        50.08528       136.03999       151.59000
        50.10528       140.42000       152.87000
        50.12528       133.53999       153.33000
        50.14528       141.84000       153.03000
        50.16528       138.92999       152.10001
        50.18528       135.56000       150.69000
        50.20528       137.78999       148.91000
        50.22528       138.73000       146.82001
        50.24528       135.89999       144.50999
        50.26528       137.72000       142.08000
        50.28528       131.11000       139.64999
        50.30528       130.98000       137.35001
        50.32528       135.23000       135.30000
        50.34528       135.84000       133.57001
        50.36528       131.85001       132.13000
        50.38528       131.78999       130.97000
        50.40528       137.17999       129.99001
        50.42528       137.46001       129.10001
        50.44528       135.28999       128.25000
        50.46528       138.87000       127.40000
        50.48528       144.19000       126.54000
        50.50528       133.27000       125.70000
        50.52528       130.91000       124.90000
        50.54528       128.48000       124.14000
        50.56528       129.70000       123.43000
        50.58528       132.86000       122.75000
        50.60528       127.27000       122.13000
        50.62528       125.92000       121.55000
        50.64528       121.40000       121.03000
        50.66528       125.25000       120.56000
        50.68528       118.23000       120.12000
        50.70528       122.34000       119.70000
        50.72528       124.91000       119.30000
        50.74528       122.69000       118.94000
        50.76528       117.83000       118.63000
        50.78528       117.96000       118.40000
        50.80528       119.85000       118.25000
        50.82528       119.18000       118.18000
        50.84528       114.79000       118.19000
        50.86528       115.13000       118.25000
        50.88528       121.53000       118.37000
        50.90528       120.06000       118.51000
        50.92528       121.00000       118.66000
        50.94528       120.86000       118.81000
        50.96528       123.76000       118.97000
        50.98528       127.54000       120.14000
        51.00528       117.56000       120.36000
        51.02528       118.29000       120.64000
        51.04528       117.83000       120.97000
        51.06528       118.57000       121.34000
        51.08528       121.53000       121.71000
        51.10528       120.93000       122.03000
        51.12528       117.56000       122.27000
        51.14528       117.83000       122.37000
        51.16528       115.26000       122.28000
        51.18528       119.91000       122.01000
        51.20528       115.40000       121.57000
        51.22528       118.16000       121.00000
        51.24528       115.87000       120.34000
        51.26528       115.74000       119.60000
        51.28528       119.78000       118.81000
        51.30528       109.60000       117.99000
        51.32528       117.76000       117.15000
        51.34528       112.50000       116.33000
        51.36528       110.68000       115.57000
        51.38528       113.03000       114.91000
        51.40528       117.22000       114.37000
        51.42528       120.26000       113.97000
        51.44528       108.52000       113.71000
        51.46528       113.71000       113.60000
        51.48528       115.40000       113.61000
        51.50528       110.40000       113.70000
        51.52528       114.59000       113.86000
        51.54528       117.96000       114.03000
        51.56528       116.75000       115.19000
        51.58528       117.08000       115.29000
        51.60528       118.03000       115.32000
        51.62528       117.22000       115.25000
        51.64528       119.91000       115.07000
        51.66528       117.63000       114.81000
        51.68528       119.65000       114.47000
        51.70528       115.87000       114.08000
        51.72528       119.18000       113.66000
        51.74528       116.54000       113.23000
        51.76528       114.72000       112.82000
        51.78528       119.65000       112.45000
        51.80528       108.93000       112.13000
        51.82528       109.53000       111.90000
        51.84528       110.68000       111.76000
        51.86528       111.56000       111.73000
        51.88528       112.83000       112.82000
        51.90528       109.67000       113.02000
        51.92528       112.09000       113.31000
        51.94528       110.61000       113.67000
        51.96528       121.67000       114.07000
        51.98528       112.37000       114.47000
        52.00528       111.89000       114.82000
        52.02528       112.09000       115.09000
        52.04528       116.95000       115.26000
        52.06528       118.70000       115.35000
        52.08528       111.42000       115.36000
        52.10528       115.53000       115.33000
        52.12528       118.50000       115.25000
        52.14528       121.00000       115.15000
        52.16528       116.82000       115.02000
        52.18528       120.26000       114.88000
        52.20528       113.03000       114.75000
        52.22528       113.51000       114.64000
        52.24528       111.96000       114.57000
        52.26528       120.86000       114.53000
        52.28528       119.18000       114.51000
        52.30528       120.39000       114.50000
        52.32528       122.82000       114.47000
        52.34528       117.56000       114.39000
        52.36528       120.19000       114.25000
        52.38528       118.84000       114.05000
        52.40528       113.44000       113.81000
        52.42528       114.86000       113.53000
        52.44528       116.95000       113.23000
        52.46528       110.55000       112.93000
        52.48528       109.94000       112.61000
        52.50528       112.43000       112.30000
        52.52528       107.24000       111.99000
        52.54528       108.99000       111.69000
        52.56528       113.84000       111.40000
        52.58528       112.09000       110.14000
        52.60528       105.21000       110.88000
        52.62528       108.52000       110.64000
        52.64528       105.89000       110.40000
        52.66528       107.17000       110.16000
        52.68528       109.19000       109.94000
        52.70528       108.12000       109.72000
        52.72528       106.56000       109.52000
        52.74528       110.88000       109.34000
        52.76528       107.17000       109.18000
        52.78528       107.64000       109.05000
        52.80528       108.12000       108.94000
        52.82528       107.04000       108.87000
        52.84528       110.95000       108.86000
        52.86528       110.95000       108.90000
        52.88528       110.61000       109.01000
        52.90528       106.15000       109.21000
        52.92528       109.13000       110.51000
        52.94528       107.37000       110.92000
        52.96528       112.97000       112.47000
        52.98528       116.47000       113.16000
        53.00528       109.60000       114.01000
        53.02528       113.18000       115.03000
        53.04528       118.57000       116.23000
        53.06528       110.55000       117.61000
        53.08528       116.41000       119.17000
        53.10528       118.44000       120.90000
        53.12528       120.06000       122.77000
        53.14528       119.98000       124.72000
        53.16528       131.32001       126.68000
        53.18528       129.42000       128.56000
        53.20528       132.33000       130.24001
        53.22528       132.20000       131.62000
        53.24528       136.64999       132.62000
        53.26528       136.85001       133.21001
        53.28528       130.98000       133.42999
        53.30528       139.34000       133.34000
        53.32528       141.56000       133.00000
        53.34528       139.28000       132.44000
        53.36528       139.13000       131.69000
        53.38528       144.13000       130.77000
        53.40528       135.36000       129.70000
        53.42528       134.14999       128.53000
        53.44528       132.20000       127.30000
        53.46528       128.61000       126.07000
        53.48528       127.00000       124.86000
        53.50528       126.05000       123.70000
        53.52528       121.81000       122.60000
        53.54528       120.86000       121.58000
        53.56528       121.00000       120.65000
        53.58528       120.79000       119.83000
        53.60528       118.84000       119.12000
        53.62528       117.08000       118.52000
        53.64528       115.26000       118.03000
        53.66528       117.83000       117.62000
        53.68528       113.64000       117.29000
        53.70528       110.40000       117.01000
        53.72528       112.57000       116.78000
        53.74528       113.99000       116.55000
        53.76528       112.37000       115.32000
        53.78528       107.11000       115.06000
        53.80528       114.25000       114.79000
        53.82528       109.67000       114.50000
        53.84528       110.00000       114.21000
        53.86528       109.13000       112.94000
        53.88528       109.87000       112.68000
        53.90528       110.68000       112.46000
        53.92528       107.98000       112.27000
        53.94528       106.96000       112.12000
        53.96528       108.12000       112.03000
        53.98528       110.68000       112.00000
        54.00528       108.32000       112.05000
        54.02528       113.58000       112.19000
        54.04528       107.98000       112.41000
        54.06528       108.93000       112.69000
        54.08528       114.59000       113.02000
        54.10528       112.97000       113.38000
        54.12528       114.79000       113.71000
        54.14528       109.19000       114.00000
        54.16528       113.31000       114.22000
        54.18528       108.25000       114.33000
        54.20528       113.91000       114.35000
        54.22528       119.18000       114.30000
        54.24528       110.00000       114.18000
        54.26528       107.57000       114.01000
        54.28528       110.95000       113.79000
        54.30528       109.33000       113.55000
        54.32528       117.15000       113.27000
        54.34528       115.20000       112.96000
        54.36528       110.00000       112.63000
        54.38528       112.22000       112.30000
        54.40528       112.09000       111.96000
        54.42528       110.95000       111.62000
        54.44528       109.53000       111.30000
        54.46528       109.53000       111.00000
        54.48528       103.73000       110.71000
        54.50528       105.35000       110.44000
        54.52528       104.81000       110.17000
        54.54528       110.14000       109.92000
        54.56528       106.30000       109.67000
        54.58528       103.53000       109.43000
        54.60528       110.75000       109.20000
        54.62528       109.39000       109.00000
        54.64528       106.83000       108.82000
        54.66528       105.89000       108.67000
        54.68528       107.77000       108.55000
        54.70528       109.33000       108.46000
        54.72528       110.14000       108.37000
        54.74528       107.51000       108.35000
        54.76528       110.14000       108.36000
        54.78528       101.98000       107.41000
        54.80528       106.30000       107.48000
        54.82528       108.65000       107.58000
        54.84528       110.47000       107.69000
        54.86528       115.94000       107.80000
        54.88528       109.60000       107.91000
        54.90528       116.62000       108.01000
        54.92528       109.87000       108.09000
        54.94528       109.94000       108.15000
        54.96528       111.69000       108.19000
        54.98528       112.97000       107.22000
        55.00528       113.91000       107.26000
        55.02528       112.77000       107.29000
        55.04528       111.49000       106.32000
        55.06528       108.99000       106.37000
        55.08528       106.70000       106.41000
        55.10528       107.84000       106.49000
        55.12528       112.09000       106.59000
        55.14528       110.40000       106.72000
        55.16528       112.43000       106.90000
        55.18528       105.08000       107.13000
        55.20528       106.83000       107.41000
        55.22528       112.63000       107.76000
        55.24528       107.84000       108.19000
        55.26528       110.14000       108.71000
        55.28528       114.65000       109.33000
        55.30528       110.81000       110.04000
        55.32528       113.71000       110.88000
        55.34528       115.53000       111.85000
        55.36528       114.59000       111.97000
        55.38528       113.71000       113.26000
        55.40528       112.30000       114.75000
        55.42528       117.15000       116.45000
        55.44528       121.40000       118.37000
        55.46528       116.54000       120.54000
        55.48528       123.83000       122.93000
        55.50528       126.59000       125.55000
        55.52528       131.85001       128.34000
        55.54528       126.93000       131.25999
        55.56528       132.20000       134.24001
        55.58528       135.89999       137.20000
        55.60528       137.78999       140.06000
        55.62528       143.46001       142.73000
        55.64528       140.49001       145.16000
        55.66528       141.77000       147.28000
        55.68528       148.44000       149.03000
        55.70528       146.56000       150.37000
        55.72528       152.42999       151.27000
        55.74528       155.87000       151.70000
        55.76528       145.81000       151.67000
        55.78528       145.55000       151.23000
        55.80528       152.69000       150.42000
        55.82528       148.44000       149.33000
        55.84528       151.48000       148.06000
        55.86528       146.00999       146.67999
        55.88528       140.09000       145.27000
        55.90528       138.67000       143.92000
        55.92528       143.86000       142.66000
        55.94528       137.11000       141.55000
        55.96528       136.71001       139.64999
        55.98528       132.80000       138.98000
        56.00528       136.44000       138.58000
        56.02528       137.99001       138.47000
        56.04528       133.67000       138.64000
        56.06528       135.84000       139.05000
        56.08528       141.77000       139.67000
        56.10528       142.85001       140.41000
        56.12528       145.21001       141.22000
        56.14528       144.53999       141.99001
        56.16528       145.48000       142.67000
        56.18528       149.52000       143.20000
        56.20528       145.35001       143.57001
        56.22528       151.42000       143.82001
        56.24528       144.87000       143.97000
        56.26528       146.49001       144.08000
        56.28528       147.17000       144.14999
        56.30528       155.80000       144.17000
        56.32528       147.37000       144.13000
        56.34528       147.42999       144.00999
        56.36528       147.30000       143.78999
        56.38528       144.67000       143.47000
        56.40528       145.41000       143.06000
        56.42528       144.19000       142.59000
        56.44528       143.78999       142.09000
        56.46528       144.53999       141.58000
        56.48528       142.85001       141.06000
        56.50528       137.92000       140.53999
        56.52528       142.72000       140.00000
        56.54528       139.48000       139.44000
        56.56528       137.25000       138.86000
        56.58528       137.66000       139.24001
        56.60528       135.16000       138.61000
        56.62528       136.50999       137.92999
        56.64528       132.25999       137.20000
        56.66528       131.45000       136.39999
        56.68528       133.21001       135.53999
        56.70528       135.63000       134.64000
        56.72528       126.93000       132.74001
        56.74528       131.17999       131.89999
        56.76528       135.56000       131.14999
        56.78528       129.22000       130.53000
        56.80528       132.13000       130.03999
        56.82528       125.11000       129.67000
        56.84528       125.52000       129.42000
        56.86528       128.48000       129.28000
        56.88528       131.78999       129.23000
        56.90528       131.17999       129.27000
        56.92528       129.63000       129.38000
        56.94528       126.46000       129.53999
        56.96528       130.58000       129.73000
        56.98528       134.35001       129.91000
        57.00528       123.70000       130.03999
        57.02528       131.92000       130.03999
        57.04528       137.92000       129.86000
        57.06528       134.75999       129.48000
        57.08528       131.24001       128.86000
        57.10528       133.67000       128.03999
        57.12528       124.23000       127.05000
        57.14528       122.82000       125.93000
        57.16528       122.01000       124.72000
        57.18528       129.16000       123.47000
        57.20528       120.86000       122.19000
        57.22528       123.76000       120.90000
        57.24528       113.38000       119.63000
        57.26528       117.22000       118.40000
        57.28528       116.34000       117.26000
        57.30528       117.02000       116.22000
        57.32528       111.28000       115.32000
        57.34528       109.39000       114.57000
        57.36528       114.93000       113.98000
        57.38528       109.74000       113.55000
        57.40528       110.14000       113.29000
        57.42528       108.25000       113.17000
        57.44528       114.52000       113.17000
        57.46528       110.55000       112.27000
        57.48528       112.37000       112.43000
        57.50528       113.99000       112.60000
        57.52528       115.74000       112.76000
        57.54528       107.11000       112.85000
        57.56528       110.75000       112.87000
        57.58528       110.40000       112.81000
        57.60528       113.38000       112.65000
        57.62528       108.99000       112.41000
        57.64528       109.33000       112.09000
        57.66528       107.98000       111.70000
        57.68528       106.63000       111.25000
        57.70528       111.28000       110.74000
        57.72528       113.11000       110.20000
        57.74528       108.52000       109.65000
        57.76528       110.27000       109.10000
        57.78528       105.21000       108.58000
        57.80528       109.74000       108.10000
        57.82528       105.89000       107.69000
        57.84528       105.69000       107.37000
        57.86528       105.82000       107.14000
        57.88528       110.55000       107.03000
        57.90528       110.81000       107.05000
        57.92528       106.70000       107.21000
        57.94528       109.94000       107.51000
        57.96528       105.89000       107.96000
        57.98528       108.18000       108.57000
        58.00528       111.69000       109.34000
        58.02528       112.22000       110.26000
        58.04528       115.87000       111.32000
        58.06528       109.46000       112.52000
        58.08528       111.42000       113.82000
        58.10528       118.50000       115.18000
        58.12528       116.88000       116.56000
        58.14528       117.35000       117.87000
        58.16528       117.96000       119.08000
        58.18528       119.65000       120.09000
        58.20528       122.69000       120.85000
        58.22528       119.18000       121.34000
        58.24528       116.62000       121.57000
        58.26528       121.27000       121.56000
        58.28528       116.34000       121.36000
        58.30528       122.21000       121.01000
        58.32528       113.58000       120.52000
        58.34528       118.84000       119.92000
        58.36528       119.18000       119.21000
        58.38528       116.62000       118.41000
        58.40528       117.63000       117.54000
        58.42528       113.91000       116.63000
        58.44528       108.45000       115.74000
        58.46528       112.97000       114.90000
        58.48528       110.40000       114.14000
        58.50528       114.12000       113.48000
        58.52528       107.31000       112.94000
        58.54528       119.98000       112.51000
        58.56528       109.80000       112.19000
        58.58528       108.72000       111.95000
        58.60528       112.97000       112.79000
        58.62528       107.24000       112.66000
        58.64528       113.71000       112.56000
        58.66528       110.20000       112.46000
        58.68528       107.64000       112.35000
        58.70528       106.50000       112.24000
        58.72528       108.72000       112.12000
        58.74528       113.18000       111.99000
        58.76528       116.34000       111.86000
        58.78528       111.56000       111.71000
        58.80528       111.56000       111.53000
        58.82528       115.40000       111.32000
        58.84528       114.65000       111.05000
        58.86528       110.07000       110.74000
        58.88528       114.93000       110.39000
        58.90528       112.30000       110.03000
        58.92528       114.52000       109.66000
        58.94528       114.12000       109.29000
        58.96528       110.40000       108.94000
        58.98528       116.82000       108.60000
        59.00528       113.51000       108.28000
        59.02528       112.97000       107.97000
        59.04528       116.41000       107.68000
        59.06528       116.21000       107.40000
        59.08528       116.75000       107.15000
        59.10528       112.30000       106.91000
        59.12528       109.74000       106.68000
        59.14528       113.64000       106.46000
        59.16528       111.69000       106.24000
        59.18528       109.46000       106.03000
        59.20528       104.94000       105.83000
        59.22528       112.63000       105.62000
        59.24528       109.87000       105.42000
        59.26528       107.31000       105.22000
        59.28528       106.23000       105.02000
        59.30528       102.71000       104.82000
        59.32528       105.29000       104.61000
        59.34528       102.45000       104.41000
        59.36528       107.71000       104.20000
        59.38528       101.24000       104.01000
        59.40528        97.66000       103.83000
        59.42528       100.49000       104.66000
        59.44528       104.81000       104.52000
        59.46528        99.48000       104.39000
        59.48528       105.49000       104.29000
        59.50528       101.77000       104.19000
        59.52528       100.36000       104.11000
        59.54528       100.43000       104.04000
        59.56528       106.15000       103.97000
        59.58528       103.06000       103.90000
        59.60528        97.53000       103.83000
        59.62528       106.23000       103.76000
        59.64528       104.00000       103.69000
        59.66528       102.38000       103.63000
        59.68528       105.35000       103.58000
        59.70528       100.63000       103.52000
        59.72528       103.32000       103.48000
        59.74528       101.57000       103.43000
        59.76528       103.32000       103.37000
        59.78528       102.58000       103.31000
        59.80528       101.37000       103.24000
        59.82528        99.35000       103.16000
        59.84528        99.48000       103.08000
        59.86528       102.45000       103.00000
        59.88528        96.72000       102.92000
        59.90528        98.00000       102.84000
        59.92528       102.51000       102.77000
        59.94528       102.71000       102.69000
        59.96528        99.95000       102.62000
        59.98528       106.43000       102.54000
        60.00528       102.99000       102.45000
        60.02528       101.98000       102.36000
        60.04528       102.25000       102.26000
        60.06528       102.58000       102.15000
        60.08528        96.11000       102.04000
        60.10528       100.76000       101.92000
        60.12528        98.54000       101.81000
        60.14528        99.35000       101.70000
        60.16528        97.86000       101.60000
        60.18528       103.26000       101.49000
        60.20528        98.67000       101.39000
        60.22528       100.29000       101.29000
        60.24528       102.11000       101.20000
        60.26528       100.49000       101.11000
        60.28528        99.21000       101.03000
        60.30528        97.66000        99.95000
        60.32528       104.61000        99.89000
        60.34528       100.76000        99.83000
        60.36528        91.59000        99.77000
        60.38528        98.94000        99.73000
        60.40528        98.87000        99.69000
        60.42528        95.17000        99.66000
        60.44528        98.87000        99.63000
        60.46528        99.07000        99.62000
        60.48528        97.39000        99.60000
        60.50528        98.54000        99.59000
        60.52528        98.74000        99.59000
        60.54528        96.11000        99.59000
        60.56528        96.31000        99.60000
        60.58528       107.44000        99.61000
        60.60528       103.06000        99.63000
        60.62528       103.67000        99.66000
        60.64528        97.93000        99.69000
        60.66528        97.45000        99.72000
        60.68528        97.39000        99.76000
        60.70528        98.94000        99.81000
        60.72528        99.35000        99.86000
        60.74528        98.13000        99.91000
        60.76528       100.89000        99.98000
        60.78528       100.23000       100.05000
        60.80528       101.37000       100.11000
        60.82528        99.55000       100.19000
        60.84528        96.31000       100.25000
        60.86528       105.42000       100.33000
        60.88528        94.16000       100.40000
        60.90528        98.81000       100.46000
        60.92528        96.99000       100.52000
        60.94528       101.30000       100.58000
        60.96528        98.54000       100.64000
        60.98528       105.35000       100.70000
        61.00528        99.42000       100.77000
        61.02528       105.01000       100.84000
        61.04528       102.45000       100.92000
        61.06528       103.46000       101.01000
        61.08528       103.60000       101.12000
        61.10528       105.21000       101.24000
        61.12528       102.58000       101.39000
        61.14528       101.30000       101.57000
        61.16528       100.02000       101.78000
        61.18528       101.37000       102.04000
        61.20528       107.64000       102.34000
        61.22528       104.94000       102.69000
        61.24528       102.45000       103.11000
        61.26528       107.17000       103.60000
        61.28528       104.81000       104.17000
        61.30528       106.76000       104.82000
        61.32528       105.89000       105.55000
        61.34528       109.26000       106.37000
        61.36528       108.99000       107.29000
        61.38528       107.92000       108.30000
        61.40528       118.44000       109.39000
        61.42528       114.12000       110.54000
        61.44528       115.53000       111.75000
        61.46528       114.59000       112.96000
        61.48528       119.78000       114.16000
        61.50528       120.06000       115.28000
        61.52528       123.96000       116.29000
        61.54528       127.07000       117.15000
        61.56528       119.78000       117.84000
        61.58528       118.09000       118.33000
        61.60528       121.67000       118.65000
        61.62528       126.46000       118.81000
        61.64528       120.93000       118.83000
        61.66528       125.98000       118.75000
        61.68528       119.85000       118.57000
        61.70528       120.52000       118.30000
        61.72528       120.12000       117.96000
        61.74528       120.86000       117.54000
        61.76528       108.72000       117.05000
        61.78528       112.30000       116.51000
        61.80528       110.47000       115.95000
        61.82528       112.22000       115.37000
        61.84528       114.25000       114.80000
        61.86528       110.34000       114.27000
        61.88528       111.49000       113.78000
        61.90528       112.83000       113.35000
        61.92528       111.08000       112.99000
        61.94528       110.40000       112.69000
        61.96528       108.79000       112.47000
        61.98528       110.55000       112.33000
        62.00528       108.79000       112.26000
        62.02528       102.86000       112.26000
        62.04528       114.05000       112.30000
        62.06528       107.64000       112.40000
        62.08528       108.32000       112.51000
        62.10528       111.69000       112.63000
        62.12528       111.42000       112.73000
        62.14528       110.75000       112.80000
        62.16528       112.70000       112.84000
        62.18528       112.30000       112.84000
        62.20528       107.51000       111.80000
        62.22528       112.57000       111.73000
        62.24528       113.31000       111.63000
        62.26528       114.52000       111.49000
        62.28528       109.13000       111.30000
        62.30528       114.19000       111.07000
        62.32528       110.95000       110.78000
        62.34528       113.91000       110.44000
        62.36528       107.64000       109.05000
        62.38528       104.74000       108.63000
        62.40528       107.44000       108.20000
        62.42528       108.58000       107.76000
        62.44528       107.37000       107.33000
        62.46528       106.50000       106.94000
        62.48528       104.94000       106.58000
        62.50528       110.20000       106.28000
        62.52528       106.30000       106.03000
        62.54528       108.93000       105.85000
        62.56528       105.21000       105.75000
        62.58528       103.80000       105.73000
        62.60528       106.02000       105.80000
        62.62528       106.23000       105.98000
        62.64528       106.50000       106.25000
        62.66528       109.74000       106.63000
        62.68528       111.01000       107.11000
        62.70528       104.47000       107.69000
        62.72528       111.76000       108.35000
        62.74528       106.23000       109.08000
        62.76528       109.67000       109.86000
        62.78528       114.52000       110.66000
        62.80528       116.14000       111.44000
        62.82528       118.44000       112.17000
        62.84528       119.10000       112.79000
        62.86528       114.93000       113.28000
        62.88528       117.89000       113.61000
        62.90528       111.49000       113.78000
        62.92528       111.96000       113.79000
        62.94528       118.16000       113.68000
        62.96528       115.26000       113.46000
        62.98528       109.13000       113.16000
        63.00528       109.60000       112.81000
        63.02528       114.45000       112.42000
        63.04528       117.43000       112.00000
        63.06528       112.16000       111.56000
        63.08528       112.22000       111.12000
        63.10528       110.20000       110.70000
        63.12528       107.98000       110.33000
        63.14528       107.17000       110.02000
        63.16528       106.09000       109.80000
        63.18528       106.02000       109.67000
        63.20528       108.25000       109.64000
        63.22528       104.13000       109.71000
        63.24528       103.67000       109.86000
        63.26528       108.38000       110.07000
        63.28528       109.67000       110.32000
        63.30528       112.22000       110.57000
        63.32528       109.26000       110.80000
        63.34528       109.13000       110.97000
        63.36528       110.81000       111.07000
        63.38528       111.15000       111.08000
        63.40528       107.04000       110.99000
        63.42528       108.52000       110.82000
        63.44528       106.76000       110.58000
        63.46528       100.16000       110.27000
        63.48528       102.99000       109.89000
        63.50528       107.64000       109.45000
        63.52528       109.87000       108.96000
        63.54528       104.27000       108.42000
        63.56528       103.73000       107.84000
        63.58528        99.82000       107.25000
        63.60528       101.98000       106.66000
        63.62528        96.99000       106.08000
        63.64528       103.32000       105.53000
        63.66528       103.60000       105.02000
        63.68528       104.81000       104.55000
        63.70528       100.49000       104.14000
        63.72528       101.10000       103.80000
        63.74528       105.55000       103.51000
        63.76528       101.50000       103.31000
        63.78528       103.53000       103.17000
        63.80528       100.56000       103.11000
        63.82528       105.35000       103.13000
        63.84528        98.47000       103.23000
        63.86528       103.60000       103.41000
        63.88528       108.79000       103.67000
        63.90528       106.02000       104.01000
        63.92528       105.95000       104.44000
        63.94528       108.25000       104.95000
        63.96528       103.67000       105.54000
        63.98528       108.52000       106.21000
        64.00528       107.17000       106.96000
        64.02528       108.79000       106.76000
        64.04528       107.84000       107.61000
        64.06528       106.09000       108.48000
        64.08528       115.53000       109.37000
        64.10528       120.66000       110.24000
        64.12528       119.45000       111.05000
        64.14528       118.64000       111.79000
        64.16528       119.98000       112.43000
        64.18528       120.32000       112.96000
        64.20528       125.38000       113.38000
        64.22528       116.75000       113.70000
        64.24528       116.88000       113.93000
        64.26528       114.86000       114.09000
        64.28528       118.50000       114.20000
        64.30528       115.26000       114.27000
        64.32528       121.20000       114.32000
        64.34528       112.83000       114.34000
        64.36528       113.78000       114.34000
        64.38528       116.34000       114.32000
        64.40528       113.44000       114.27000
        64.42528       116.01000       114.21000
        64.44528       113.58000       114.11000
        64.46528       114.59000       113.98000
        64.48528       115.60000       113.83000
        64.50528       113.31000       113.65000
        64.52528       118.29000       113.46000
        64.54528       109.13000       113.26000
        64.56528       114.86000       113.08000
        64.58528       115.06000       112.92000
        64.60528       117.69000       112.78000
        64.62528       114.05000       112.66000
        64.64528       113.78000       112.58000
        64.66528       114.12000       112.51000
        64.68528       109.46000       112.48000
        64.70528       113.44000       112.48000
        64.72528       114.59000       112.52000
        64.74528       114.72000       112.60000
        64.76528       115.33000       112.73000
        64.78528       112.50000       112.91000
        64.80528       117.56000       113.11000
        64.82528       112.37000       113.34000
        64.84528       114.19000       113.55000
        64.86528       115.87000       113.75000
        64.88528       114.25000       113.91000
        64.90528       111.21000       114.05000
        64.92528       114.32000       114.15000
        64.94528       112.30000       114.24000
        64.96528       115.81000       114.32000
        64.98528       112.16000       114.39000
        65.00528       106.96000       114.45000
        65.02528       112.57000       114.50000
        65.04528       113.44000       114.52000
        65.06528       112.37000       114.50000
        65.08528       115.13000       114.45000
        65.10528       105.62000       114.35000
        65.12528       112.63000       114.23000
        65.14528       107.37000       114.08000
        65.16528       110.88000       113.92000
        65.18528       109.53000       113.74000
        65.20528       113.58000       113.53000
        65.22528       111.36000       113.30000
        65.24528       107.92000       113.02000
        65.26528       113.51000       112.68000
        65.28528       111.76000       112.27000
        65.30528       108.93000       111.79000
        65.32528       109.33000       111.25000
        65.34528       107.24000       110.67000
        65.36528       106.02000       110.05000
        65.38528       106.30000       109.43000
        65.40528       109.46000       108.80000
        65.42528       103.80000       108.18000
        65.44528       104.27000       107.57000
        65.46528       106.83000       106.98000
        65.48528       109.33000       106.40000
        65.50528       103.12000       105.84000
        65.52528       100.63000       105.30000
        65.54528       106.50000       104.81000
        65.56528       107.04000       104.35000
        65.58528       101.44000       103.93000
        65.60528        98.20000       103.55000
        65.62528       102.25000       103.22000
        65.64528       102.99000       102.93000
        65.66528       101.64000       102.68000
        65.68528       102.11000       102.48000
        65.70528       102.25000       102.32000
        65.72528        99.01000       102.19000
        65.74528       104.94000       102.10000
        65.76528       106.70000       102.03000
        65.78528       104.13000       101.99000
        65.80528       102.65000       101.96000
        65.82528       106.36000       101.94000
        65.84528       107.11000       101.92000
        65.86528       107.17000       101.89000
        65.88528       102.38000       101.86000
        65.90528       107.71000       101.83000
        65.92528       105.62000       101.80000
        65.94528       102.86000       101.77000
        65.96528       100.02000       101.75000
        65.98528        97.12000       101.73000
        66.00528        98.61000       101.71000
        66.02528       104.94000       101.69000
        66.04528       104.54000       101.66000
        66.06528       100.29000       101.62000
        66.08528       105.55000       101.56000
        66.10528       100.16000       101.49000
        66.12528        99.62000       101.41000
        66.14528        99.01000       101.30000
        66.16528        97.86000       101.19000
        66.18528       101.37000       101.06000
        66.20528        98.40000       100.92000
        66.22528       101.24000       100.78000
        66.24528        96.64000       100.63000
        66.26528       101.98000       100.47000
        66.28528       100.76000       100.31000
        66.30528       102.86000       100.14000
        66.32528       102.65000        99.98000
        66.34528       101.04000        99.81000
        66.36528        95.23000        99.65000
        66.38528        97.80000        99.50000
        66.40528       103.73000        99.35000
        66.42528       102.58000        99.22000
        66.44528        96.11000        99.10000
        66.46528       101.37000        98.99000
        66.48528       100.16000        98.89000
        66.50528        97.45000        98.81000
        66.52528       100.29000        98.73000
        66.54528        98.13000        98.68000
        66.56528        94.56000        98.63000
        66.58528       100.63000        98.61000
        66.60528        98.33000        98.60000
        66.62528        99.75000        98.61000
        66.64528        95.91000        98.65000
        66.66528        98.87000        98.71000
        66.68528        97.05000        98.79000
        66.70528        99.82000        98.89000
        66.72528        95.78000        99.01000
        66.74528        98.87000        99.15000
        66.76528        99.21000        99.31000
        66.78528        94.76000        99.49000
        66.80528       104.07000        99.67000
        66.82528       102.51000        99.87000
        66.84528       100.23000        99.07000
        66.86528       100.08000        99.26000
        66.88528       104.07000        99.44000
        66.90528       104.54000        99.61000
        66.92528        99.42000        99.74000
        66.94528       102.65000        99.86000
        66.96528        97.53000        99.94000
        66.98528       104.94000       100.00000
        67.00528       103.32000       100.04000
        67.02528       101.98000       100.06000
        67.04528       102.65000       100.07000
        67.06528       105.01000       100.05000
        67.08528       101.70000       100.02000
        67.10528       100.36000        99.97000
        67.12528       100.16000        99.91000
        67.14528       102.31000        99.85000
        67.16528        97.25000        99.79000
        67.18528       100.49000        99.73000
        67.20528        96.72000        99.70000
        67.22528        99.07000        99.68000
        67.24528       101.50000        99.69000
        67.26528       103.19000        99.74000
        67.28528       101.30000        99.81000
        67.30528        98.81000        99.93000
        67.32528        98.81000       100.09000
        67.34528       104.27000       100.29000
        67.36528        96.51000       100.52000
        67.38528        97.86000       100.80000
        67.40528        98.00000       101.10000
        67.42528       105.21000       101.44000
        67.44528       102.99000       101.79000
        67.46528        98.13000       102.16000
        67.48528       101.37000       102.52000
        67.50528        96.64000       102.88000
        67.52528       100.56000       103.22000
        67.54528        98.67000       103.54000
        67.56528       104.68000       103.83000
        67.58528       101.44000       104.08000
        67.60528       100.76000       104.30000
        67.62528        98.67000       104.49000
        67.64528       103.12000       104.66000
        67.66528       100.96000       104.80000
        67.68528       102.18000       104.93000
        67.70528       103.87000       105.06000
        67.72528       101.44000       105.16000
        67.74528       102.99000       105.26000
        67.76528       107.17000       105.34000
        67.78528       106.23000       105.39000
        67.80528       104.88000       105.41000
        67.82528       112.16000       105.40000
        67.84528       101.57000       105.35000
        67.86528       107.51000       105.25000
        67.88528       101.77000       105.11000
        67.90528       102.92000       104.92000
        67.92528       103.32000       104.71000
        67.94528       103.19000       104.46000
        67.96528       102.92000       104.19000
        67.98528       103.46000       103.89000
        68.00528       107.04000       103.59000
        68.02528       100.96000       103.29000
        68.04528       101.77000       102.98000
        68.06528       101.50000       102.68000
        68.08528        98.87000       102.39000
        68.10528       104.47000       102.11000
        68.12528       101.37000       101.86000
        68.14528       103.19000       101.63000
        68.16528       100.29000       101.44000
        68.18528       102.99000       101.29000
        68.20528       100.96000       101.17000
        68.22528       100.23000       101.10000
        68.24528       100.36000       101.07000
        68.26528       101.44000       101.08000
        68.28528       100.49000       101.12000
        68.30528       104.94000       101.19000
        68.32528        99.55000       101.28000
        68.34528       102.99000       101.37000
        68.36528       102.38000       101.47000
        68.38528       105.35000       101.55000
        68.40528       104.13000       101.62000
        68.42528       100.56000       101.67000
        68.44528       103.93000       101.70000
        68.46528       102.38000       101.69000
        68.48528       105.62000       101.66000
        68.50528       104.54000       101.60000
        68.52528       101.37000       101.50000
        68.54528        99.75000       101.37000
        68.56528        99.01000       101.22000
        68.58528       101.30000       101.05000
        68.60528       101.44000       100.87000
        68.62528       103.19000       100.67000
        68.64528       100.23000       100.47000
        68.66528       101.30000       100.28000
        68.68528       102.18000       100.09000
        68.70528        98.26000        99.91000
        68.72528        99.21000        99.75000
        68.74528       103.32000        99.61000
        68.76528       103.67000        99.49000
        68.78528       102.58000       100.40000
        68.80528       107.11000       100.34000
        68.82528       105.08000       100.30000
        68.84528       103.67000       100.28000
        68.86528       102.38000       100.29000
        68.88528        98.67000       100.31000
        68.90528       103.26000       100.35000
        68.92528        99.28000       100.39000
        68.94528       100.96000       100.44000
        68.96528        97.73000       100.48000
        68.98528       100.83000       100.51000
        69.00528       104.13000       100.54000
        69.02528       101.04000       100.56000
        69.04528       101.37000       100.57000
        69.06528       101.98000       100.58000
        69.08528       102.65000       100.58000
        69.10528       103.19000       100.58000
        69.12528       102.31000       100.57000
        69.14528       105.01000       100.55000
        69.16528        98.61000       100.53000
        69.18528       102.05000       100.50000
        69.20528        95.70000       100.47000
        69.22528       100.89000       100.43000
        69.24528        96.38000       100.39000
        69.26528        99.28000       100.35000
        69.28528       101.37000       100.31000
        69.30528        99.14000       100.27000
        69.32528        99.14000       100.22000
        69.34528        97.93000       100.15000
        69.36528        98.47000       100.08000
        69.38528        98.87000       100.01000
        69.40528       102.31000        99.92000
        69.42528        99.75000        99.83000
        69.44528       102.11000        99.74000
        69.46528        96.18000        99.66000
        69.48528        95.17000        99.57000
        69.50528       102.79000        99.49000
        69.52528        95.10000        99.42000
        69.54528        94.01000        99.35000
        69.56528       100.36000        99.29000
        69.58528       100.96000        99.24000
        69.60528        97.73000        99.21000
        69.62528        95.37000        99.20000
        69.64528        97.60000        99.20000
        69.66528        93.81000        99.23000
        69.68528        97.25000        99.28000
        69.70528        96.24000        99.36000
        69.72528        99.62000        99.47000
        69.74528        95.70000        99.61000
        69.76528       102.71000        99.77000
        69.78528       103.32000        99.97000
        69.80528       100.49000       100.20000
        69.82528       102.38000       100.46000
        69.84528        98.54000       100.75000
        69.86528       100.76000       101.07000
        69.88528        99.95000       101.42000
        69.90528       100.69000       101.80000
        69.92528       101.17000       102.20000
        69.94528       104.54000       102.62000
        69.96528       105.49000       103.06000
        69.98528       101.04000       103.49000
        70.00528       104.81000       103.92000
        70.02528        99.35000       104.33000
        70.04528       105.21000       104.72000
        70.06528       106.76000       105.07000
        70.08528       103.12000       105.38000
        70.10528       103.93000       105.64000
        70.12528       102.05000       105.86000
        70.14528       107.37000       106.04000
        70.16528       104.07000       106.20000
        70.18528       106.09000       106.32000
        70.20528       100.08000       106.41000
        70.22528       107.64000       106.49000
        70.24528       106.30000       106.54000
        70.26528       108.79000       106.57000
        70.28528       104.68000       106.58000
        70.30528       106.09000       106.56000
        70.32528       101.24000       106.52000
        70.34528       104.68000       106.47000
        70.36528       109.94000       106.40000
        70.38528       106.70000       106.31000
        70.40528       109.39000       106.21000
        70.42528       109.46000       106.09000
        70.44528       107.92000       105.96000
        70.46528       103.53000       105.80000
        70.48528       106.23000       105.61000
        70.50528       104.74000       105.41000
        70.52528       103.73000       105.19000
        70.54528       104.40000       104.96000
        70.56528       103.87000       104.72000
        70.58528       106.90000       104.48000
        70.60528       101.50000       104.25000
        70.62528       107.92000       104.03000
        70.64528       106.30000       103.82000
        70.66528        99.42000       103.62000
        70.68528       104.13000       103.44000
        70.70528       102.65000       103.28000
        70.72528       103.73000       103.14000
        70.74528       102.99000       103.02000
        70.76528       104.33000       102.94000
        70.78528        99.95000       102.88000
        70.80528        99.82000       102.86000
        70.82528       102.11000       102.87000
        70.84528       101.04000       102.92000
        70.86528       101.50000       103.00000
        70.88528       106.43000       103.10000
        70.90528       100.02000       103.23000
        70.92528       101.24000       103.37000
        70.94528       102.51000       103.53000
        70.96528       106.15000       103.70000
        70.98528       104.61000       103.87000
        71.00528       104.61000       104.04000
        71.02528        99.48000       104.20000
        71.04528       100.83000       104.35000
        71.06528        97.93000       104.48000
        71.08528       101.17000       104.59000
        71.10528       104.47000       104.68000
        71.12528       105.08000       104.74000
        71.14528       101.04000       104.77000
        71.16528       105.82000       104.77000
        71.18528       106.56000       104.73000
        71.20528        99.21000       104.67000
        71.22528       104.88000       104.58000
        71.24528       104.20000       104.48000
        71.26528        99.42000       104.37000
        71.28528       106.43000       104.26000
        71.30528       107.04000       104.15000
        71.32528        99.35000       104.06000
        71.34528       110.14000       103.99000
        71.36528       107.31000       103.94000
        71.38528       102.31000       102.92000
        71.40528       104.81000       102.93000
        71.42528       102.58000       102.99000
        71.44528        99.62000       103.09000
        71.46528       102.25000       103.25000
        71.48528       109.39000       103.45000
        71.50528       102.51000       103.71000
        71.52528       106.15000       104.02000
        71.54528       109.13000       104.38000
        71.56528       105.62000       104.79000
        71.58528       106.23000       105.24000
        71.60528       111.69000       105.72000
        71.62528       108.38000       106.22000
        71.64528       110.75000       106.72000
        71.66528       110.34000       107.20000
        71.68528       111.96000       107.66000
        71.70528       111.15000       108.06000
        71.72528       114.32000       108.40000
        71.74528       111.21000       108.68000
        71.76528       111.08000       108.89000
        71.78528       113.03000       109.04000
        71.80528       112.22000       109.14000
        71.82528       109.74000       109.19000
        71.84528       115.40000       109.21000
        71.86528       112.83000       109.20000
        71.88528       108.58000       109.17000
        71.90528       110.88000       109.12000
        71.92528       110.34000       109.05000
        71.94528       105.42000       108.98000
        71.96528       112.50000       108.90000
        71.98528       111.62000       108.82000
        72.00528       113.78000       108.74000
        72.02528       109.13000       108.66000
        72.04528       106.76000       108.58000
        72.06528       112.22000       108.51000
        72.08528       105.89000       108.45000
        72.10528       104.88000       108.39000
        72.12528       108.12000       108.33000
        72.14528       101.77000       108.26000
        72.16528       108.72000       108.16000
        72.18528       108.86000       108.05000
        72.20528       106.23000       107.90000
        72.22528       102.05000       107.71000
        72.24528       107.24000       107.50000
        72.26528        99.68000       107.25000
        72.28528       104.68000       106.98000
        72.30528       102.38000       106.69000
        72.32528       107.92000       106.39000
        72.34528       104.20000       106.08000
        72.36528       111.21000       105.76000
        72.38528       104.47000       105.43000
        72.40528       100.83000       105.08000
        72.42528       106.02000       104.72000
        72.44528       105.55000       104.35000
        72.46528       102.86000       103.96000
        72.48528       101.10000       103.58000
        72.50528       104.33000       103.19000
        72.52528       103.73000       102.81000
        72.54528        98.00000       102.44000
        72.56528       100.76000       102.08000
        72.58528       104.07000       101.73000
        72.60528       103.93000       101.40000
        72.62528        97.80000       101.09000
        72.64528       100.36000       100.79000
        72.66528        97.39000       100.50000
        72.68528        98.47000       100.23000
        72.70528        98.67000        99.97000
        72.72528       100.63000        99.73000
        72.74528        96.24000        99.51000
        72.76528       101.17000        99.31000
        72.78528        97.45000        99.12000
        72.80528        97.53000        98.95000
        72.82528        96.99000        98.80000
        72.84528        96.58000        98.66000
        72.86528        99.48000        98.53000
        72.88528       103.80000        98.42000
        72.90528       102.51000        98.31000
        72.92528        97.12000        98.22000
        72.94528        96.92000        98.13000
        72.96528        99.95000        98.05000
        72.98528        96.11000        97.98000
        73.00528        95.10000        97.92000
        73.02528        97.53000        97.86000
        73.04528       100.08000        96.80000
        73.06528        98.33000        96.76000
        73.08528        97.60000        96.72000
        73.10528        98.81000        96.68000
        73.12528       101.24000        96.64000
        73.14528        99.48000        96.60000
        73.16528        95.50000        96.57000
        73.18528       100.96000        96.54000
        73.20528        94.36000        96.50000
        73.22528        97.19000        96.48000
        73.24528       100.08000        96.45000
        73.26528       102.05000        96.44000
        73.28528        94.42000        96.43000
        73.30528        93.21000        96.43000
        73.32528        96.31000        96.44000
        73.34528        96.79000        96.46000
        73.36528        99.75000        96.50000
        73.38528        98.47000        96.56000
        73.40528        99.28000        96.63000
        73.42528       101.10000        96.72000
        73.44528        95.30000        96.84000
        73.46528        94.42000        96.98000
        73.48528        96.79000        97.15000
        73.50528        97.80000        97.34000
        73.52528        99.01000        97.55000
        73.54528       100.76000        97.80000
        73.56528        98.47000        98.07000
        73.58528        96.99000        98.36000
        73.60528       102.18000        98.68000
        73.62528       102.51000        99.02000
        73.64528       104.68000        99.38000
        73.66528       105.49000        99.74000
        73.68528       103.60000       100.10000
        73.70528        97.32000       100.46000
        73.72528       105.29000       100.80000
        73.74528       104.00000       101.12000
        73.76528       100.96000       101.40000
        73.78528       100.49000       101.64000
        73.80528       107.11000       101.84000
        73.82528        95.63000       101.99000
        73.84528        99.42000       102.11000
        73.86528       103.19000       102.19000
        73.88528       106.63000       102.24000
        73.90528        99.35000       102.25000
        73.92528       101.04000       102.23000
        73.94528        95.78000       102.18000
        73.96528       104.40000       102.10000
        73.98528        98.33000       101.99000
        74.00528        95.70000       101.84000
        74.02528       100.43000       101.67000
        74.04528        96.99000       101.47000
        74.06528        98.00000       101.25000
        74.08528        98.40000       101.02000
        74.10528        99.48000       100.78000
        74.12528       102.45000       100.53000
        74.14528       103.60000       100.27000
        74.16528        96.99000       100.00000
        74.18528        98.20000        99.74000
        74.20528        94.82000        99.47000
        74.22528        93.75000        99.20000
        74.24528        95.50000        98.93000
        74.26528        96.11000        98.67000
        74.28528        97.19000        97.43000
        74.30528        95.10000        97.19000
        74.32528        94.69000        96.97000
        74.34528        95.91000        96.76000
        74.36528        94.01000        96.57000
        74.38528        94.09000        96.40000
        74.40528        97.60000        96.24000
        74.42528        99.55000        96.10000
        74.44528        95.50000        95.98000
        74.46528        93.81000        95.87000
        74.48528        94.76000        95.79000
        74.50528        98.20000        95.72000
        74.52528        90.92000        95.67000
        74.54528        97.60000        95.65000
        74.56528       102.58000        95.64000
        74.58528        93.95000        95.65000
        74.60528        93.35000        95.69000
        74.62528        96.99000        95.74000
        74.64528       101.50000        95.80000
        74.66528        93.61000        95.88000
        74.68528       100.29000        95.97000
        74.70528        93.95000        96.07000
        74.72528        94.01000        96.18000
        74.74528        99.01000        96.29000
        74.76528       100.36000        96.40000
        74.78528       103.26000        96.51000
        74.80528        96.85000        96.62000
        74.82528        92.67000        96.72000
        74.84528        94.16000        96.83000
        74.86528        97.73000        96.93000
        74.88528        92.67000        97.04000
        74.90528        97.45000        97.14000
        74.92528        94.82000        97.25000
        74.94528        94.29000        97.36000
        74.96528        93.48000        97.47000
        74.98528        94.76000        97.58000
        75.00528       101.44000        97.70000
        75.02528        99.28000        97.81000
        75.04528       104.20000        97.93000
        75.06528        96.22000        98.05000
        75.08528       102.26000        99.16000
        75.10528       103.63000        99.27000
        75.12528        98.26000        99.38000
        75.14528        97.51000        99.48000
        75.16528        97.98000        99.56000
        75.18528        99.14000        99.64000
        75.20528        99.07000        99.70000
        75.22528       100.16000        99.74000
        75.24528       101.18000        99.77000
        75.26528       100.37000        99.79000
        75.28528        95.07000        99.79000
        75.30528        95.27000        99.79000
        75.32528        96.56000        99.78000
        75.34528        95.54000        99.77000
        75.36528        94.79000        99.74000
        75.38528        97.85000        99.71000
        75.40528        98.13000        99.65000
        75.42528       102.26000        99.58000
        75.44528       103.69000        99.50000
        75.46528        96.22000        99.39000
        75.48528        93.77000        99.26000
        75.50528       102.26000        99.12000
        75.52528       100.63000        98.96000
        75.54528        98.39000        98.79000
        75.56528        96.15000        98.62000
        75.58528       101.25000        98.44000
        75.60528       100.02000        98.27000
        75.62528        98.80000        98.10000
        75.64528        97.51000        97.93000
        75.66528        97.98000        97.77000
        75.68528        98.87000        97.62000
        75.70528        93.23000        97.48000
        75.72528        93.91000        97.35000
        75.74528        96.76000        97.23000
        75.76528        98.33000        97.12000
        75.78528        96.56000        97.03000
        75.80528        97.37000        95.96000
        75.82528        97.17000        95.92000
        75.84528        95.20000        95.89000
        75.86528        98.26000        95.89000
        75.88528        92.89000        95.92000
        75.90528        97.24000        95.98000
        75.92528        97.72000        96.06000
        75.94528        97.31000        96.17000
        75.96528        96.96000        96.32000
        75.98528        99.07000        96.49000
        76.00528        99.48000        96.69000
        76.02528        98.26000        96.92000
        76.04528        93.37000        97.17000
        76.06528        98.74000        97.45000
        76.08528        97.72000        97.76000
        76.10528        98.39000        98.09000
        76.12528        99.00000        98.44000
        76.14528        98.26000        98.80000
        76.16528        98.74000        99.17000
        76.18528       102.47000        99.54000
        76.20528        98.60000        99.91000
        76.22528       101.52000       100.27000
        76.24528       102.13000       100.60000
        76.26528        98.87000       100.91000
        76.28528       102.54000       101.18000
        76.30528        98.87000       101.41000
        76.32528       105.53000       101.60000
        76.34528       103.89000       101.74000
        76.36528       105.80000       101.84000
        76.38528       102.47000       101.89000
        76.40528       101.39000       101.90000
        76.42528       103.36000       101.87000
        76.44528       105.26000       101.81000
        76.46528        98.87000       101.72000
        76.48528       104.65000       101.61000
        76.50528       106.34000       101.47000
        76.52528       104.30000       101.32000
        76.54528       106.54000       101.14000
        76.56528       102.33000       100.95000
        76.58528        98.60000       100.75000
        76.60528       101.93000       100.53000
        76.62528        98.39000       100.32000
        76.64528       100.50000       100.11000
        76.66528        97.65000        99.90000
        76.68528       100.63000        99.71000
        76.70528        99.55000        99.53000
        76.72528        99.48000        99.37000
        76.74528        98.39000        99.23000
        76.76528       102.67000        99.12000
        76.78528        98.33000        99.03000
        76.80528        95.13000        98.97000
        76.82528        95.54000        98.93000
        76.84528       102.88000        98.92000
        76.86528        99.14000        98.93000
        76.88528        93.98000        98.96000
        76.90528        98.80000        99.02000
        76.92528        94.86000        99.09000
        76.94528        99.41000        99.18000
        76.96528        99.28000        99.29000
        76.98528        97.04000        99.41000
        77.00528        93.70000        99.54000
        77.02528        96.09000        99.68000
        77.04528        99.61000        99.82000
        77.06528       102.88000        99.96000
        77.08528       103.83000       100.09000
        77.10528        97.44000       100.20000
        77.12528       103.76000       100.30000
        77.14528       100.09000       100.36000
        77.16528       102.61000       100.40000
        77.18528        98.13000       100.40000
        77.20528       100.50000       100.36000
        77.22528       102.41000       100.29000
        77.24528       101.25000       100.18000
        77.26528        99.89000       100.04000
        77.28528        98.60000        99.88000
        77.30528        99.35000        99.69000
        77.32528       100.37000        99.49000
        77.34528        97.31000        99.27000
        77.36528        95.61000        99.04000
        77.38528        99.55000        98.80000
        77.40528       101.11000        98.56000
        77.42528        97.04000        98.31000
        77.44528        95.27000        98.06000
        77.46528        99.61000        97.81000
        77.48528        98.26000        97.56000
        77.50528        94.86000        97.32000
        77.52528        93.70000        97.09000
        77.54528        91.60000        96.87000
        77.56528        94.52000        96.66000
        77.58528        95.00000        95.47000
        77.60528        97.72000        95.30000
        77.62528       101.79000        95.14000
        77.64528        95.81000        94.99000
        77.66528        93.98000        94.87000
        77.68528        95.74000        94.75000
        77.70528        94.05000        94.64000
        77.72528        94.86000        94.55000
        77.74528        90.51000        94.46000
        77.76528        95.54000        94.39000
        77.78528        94.05000        94.32000
        77.80528        98.19000        94.26000
        77.82528        92.68000        94.21000
        77.84528        93.50000        94.17000
        77.86528        99.07000        94.13000
        77.88528        97.92000        94.11000
        77.90528        94.18000        94.10000
        77.92528        90.99000        94.09000
        77.94528        92.75000        94.09000
        77.96528        96.96000        94.11000
        77.98528        98.05000        94.13000
        78.00528        96.50000        94.16000
        78.02528        98.80000        94.20000
        78.04528        94.72000        94.26000
        78.06528        93.23000        94.32000
        78.08528        92.96000        94.40000
        78.10528        93.77000        94.50000
        78.12528        97.44000        94.61000
        78.14528        97.04000        94.73000
        78.16528        97.78000        94.87000
        78.18528       100.84000        95.02000
        78.20528        94.18000        95.19000
        78.22528        95.68000        95.37000
        78.24528        96.50000        95.56000
        78.26528        98.46000        95.76000
        78.28528        96.96000        95.96000
        78.30528        99.21000        96.17000
        78.32528        93.98000        96.39000
        78.34528        97.31000        96.60000
        78.36528       100.71000        96.81000
        78.38528        98.46000        97.01000
        78.40528        94.31000        97.20000
        78.42528        94.39000        97.38000
        78.44528        97.44000        97.55000
        78.46528        94.66000        97.70000
        78.48528        95.40000        97.83000
        78.50528       100.50000        97.94000
        78.52528        98.94000        98.02000
        78.54528        98.80000        98.07000
        78.56528        98.46000        98.10000
        78.58528        97.44000        98.09000
        78.60528       100.71000        98.06000
        78.62528        98.13000        98.01000
        78.64528        96.83000        97.93000
        78.66528        96.02000        97.83000
        78.68528        99.14000        97.72000
        78.70528       102.20000        97.59000
        78.72528        98.53000        97.44000
        78.74528       100.78000        97.29000
        78.76528        95.27000        97.12000
        78.78528        97.57000        96.95000
        78.80528        98.74000        96.77000
        78.82528        95.00000        96.58000
        78.84528        94.59000        96.40000
        78.86528        93.37000        96.21000
        78.88528       100.09000        96.04000
        78.90528        97.44000        95.87000
        78.92528        92.68000        95.71000
        78.94528        98.80000        95.56000
        78.96528        93.03000        95.43000
        78.98528        93.77000        95.31000
        79.00528        93.50000        95.21000
        79.02528        95.07000        95.12000
        79.04528        92.48000        95.05000
        79.06528        92.28000        95.00000
        79.08528        94.93000        94.96000
        79.10528        91.74000        94.94000
        79.12528        93.09000        94.94000
        79.14528        94.59000        94.95000
        79.16528        95.13000        94.98000
        79.18528        95.13000        95.03000
        79.20528        92.96000        95.10000
        79.22528        95.13000        95.18000
        79.24528        92.68000        95.29000
        79.26528        91.60000        95.40000
        79.28528        99.68000        95.53000
        79.30528        95.61000        95.68000
        79.32528        99.55000        95.84000
        79.34528        91.94000        96.01000
        79.36528        97.11000        96.19000
        79.38528        93.50000        96.38000
        79.40528        94.18000        96.58000
        79.42528       100.63000        96.79000
        79.44528        98.39000        97.00000
        79.46528        98.53000        97.21000
        79.48528        92.89000        97.43000
        79.50528        98.26000        97.66000
        79.52528        95.48000        97.88000
        79.54528        92.68000        98.09000
        79.56528        99.21000        98.30000
        79.58528        94.11000        98.51000
        79.60528       100.30000        98.70000
        79.62528       101.04000        98.89000
        79.64528        97.31000        99.06000
        79.66528        97.72000        99.23000
        79.68528        99.14000        99.37000
        79.70528        93.37000        99.51000
        79.72528       102.95000        99.62000
        79.74528        99.41000        99.71000
        79.76528        99.89000        99.78000
        79.78528       101.79000        99.82000
        79.80528        95.20000        99.84000
        79.82528       100.43000        99.83000
        79.84528        98.39000        99.80000
        79.86528        99.55000        99.74000
        79.88528        95.48000        99.68000
        79.90528        96.76000        99.60000
        79.92528        99.28000        99.50000
        79.94528        97.57000        99.40000
        79.96528        98.46000        99.30000
        79.98528        98.80000        99.19000
        80.00528        93.70000        99.08000
        80.02528        96.70000        98.96000
        80.04528        98.46000        98.85000
        80.06528        93.37000        98.73000
        80.08528        98.74000        98.62000
        80.10528        99.76000        98.51000
        80.12528        97.51000        98.40000
        80.14528        99.14000        97.31000
        80.16528        98.19000        97.21000
        80.18528        96.50000        97.13000
        80.20528        92.68000        97.06000
        80.22528       100.30000        96.99000
        80.24528        98.74000        96.93000
        80.26528        94.59000        96.86000
        80.28528        91.87000        96.80000
        80.30527        92.28000        96.74000
        80.32528        98.67000        96.68000
        80.34528        99.35000        96.61000
        80.36528        94.72000        96.55000
        80.38528        93.09000        96.48000
        80.40528        97.11000        96.41000
        80.42528        97.44000        96.35000
        80.44528        97.98000        96.29000
        80.46528        96.63000        96.24000
        80.48528        97.57000        96.19000
        80.50528        98.19000        96.15000
        80.52528       103.28000        96.12000
        80.54528       101.18000        96.08000
        80.56528        97.65000        96.06000
        80.58528        95.68000        96.03000
        80.60528        99.14000        96.00000
        80.62528       101.32000        95.98000
        80.64528        93.64000        95.96000
        80.66528       101.11000        95.93000
        80.68528        96.63000        95.91000
        80.70528        97.92000        95.89000
        80.72528        96.50000        95.88000
        80.74528        92.14000        95.87000
        80.76528       100.50000        95.86000
        80.78528        95.54000        95.85000
        80.80527        96.02000        95.85000
        80.82528        96.76000        95.84000
        80.84528        96.42000        95.84000
        80.86528        97.24000        95.83000
        80.88528        95.54000        95.82000
        80.90528        94.46000        95.81000
        80.92528        99.55000        95.78000
        80.94528        93.44000        95.76000
        80.96528        97.37000        95.73000
        80.98528        96.83000        96.69000
        81.00528        95.07000        96.64000
        81.02528        94.05000        96.59000
        81.04528        98.80000        96.53000
        81.06528        96.02000        96.47000
        81.08528        96.15000        96.40000
        81.10528        97.85000        96.32000
        81.12528        95.48000        96.23000
        81.14528        94.05000        96.14000
        81.16528        92.62000        96.03000
        81.18528        96.22000        95.93000
        81.20528        91.46000        95.81000
        81.22528        98.33000        95.70000
        81.24528        94.93000        95.59000
        81.26528        96.35000        95.47000
        81.28528        95.68000        95.36000
        81.30527        93.91000        95.26000
        81.32528        92.48000        95.15000
        81.34528        99.68000        95.05000
        81.36528        95.81000        94.96000
        81.38528        93.09000        94.87000
        81.40528        93.70000        94.78000
        81.42528       100.43000        94.70000
        81.44528        93.70000        94.62000
        81.46528        92.83000        94.54000
        81.48528        92.62000        94.48000
        81.50528        93.44000        94.41000
        81.52528        89.16000        94.35000
        81.54528        92.21000        94.29000
        81.56528        93.98000        94.24000
        81.58528        93.03000        94.19000
        81.60528        95.61000        94.15000
        81.62528        89.77000        94.11000
        81.64528        96.29000        94.07000
        81.66528        94.31000        94.04000
        81.68528        91.87000        94.01000
        81.70528        98.67000        93.98000
        81.72528        97.04000        93.97000
        81.74528        97.78000        93.95000
        81.76528        93.64000        93.95000
        81.78528        92.48000        93.95000
        81.80527        94.72000        93.96000
        81.82528        95.00000        93.97000
        81.84528        96.42000        92.99000
        81.86528        87.18000        93.01000
        81.88528        95.33000        93.04000
        81.90528        93.70000        93.08000
        81.92528        96.42000        93.12000
        81.94528        88.27000        93.17000
        81.96528        95.13000        93.21000
        81.98528        92.68000        93.26000
        82.00528        98.67000        93.32000
        82.02528        92.35000        93.37000
        82.04528        95.61000        93.42000
        82.06528        95.13000        93.47000
        82.08528        97.92000        93.53000
        82.10528        99.55000        93.58000
        82.12528        95.27000        93.63000
        82.14528        97.44000        93.69000
        82.16528        94.25000        93.74000
        82.18528        94.59000        93.79000
        82.20528        97.85000        94.84000
        82.22528        95.13000        94.88000
        82.24528        95.88000        94.92000
        82.26528        96.63000        94.95000
        82.28528        94.52000        94.97000
        82.30527        95.07000        94.98000
        82.32528        96.76000        94.98000
        82.34528        94.59000        94.97000
        82.36528        94.79000        94.95000
        82.38528        95.48000        94.92000
        82.40528        92.68000        94.89000
        82.42528        95.54000        94.85000
        82.44528        96.96000        94.81000
        82.46528        89.97000        94.76000
        82.48528        92.07000        94.71000
        82.50528        90.58000        94.66000
        82.52528        95.48000        94.61000
        82.54528        94.52000        94.55000
        82.56528        96.76000        94.49000
        82.58528        86.16000        94.44000
        82.60528        91.94000        94.38000
        82.62528        93.70000        94.33000
        82.64528        96.63000        94.28000
        82.66528        94.72000        94.23000
        82.68528        90.72000        94.19000
        82.70528       103.22000        94.16000
        82.72528        89.56000        94.13000
        82.74528        94.93000        94.11000
        82.76528        96.50000        94.10000
        82.78528        90.10000        94.09000
        82.80527        94.05000        94.10000
        82.82528        93.23000        94.11000
        82.84528        92.83000        94.13000
        82.86528        88.61000        94.16000
        82.88528        93.50000        94.20000
        82.90528        88.95000        94.24000
        82.92528        94.05000        94.28000
        82.94528        90.92000        94.33000
        82.96528        99.14000        94.38000
        82.98528        95.27000        94.42000
        83.00528        94.79000        94.46000
        83.02528        93.09000        94.50000
        83.04528        97.85000        94.53000
        83.06528        89.90000        94.55000
        83.08528        94.86000        94.57000
        83.10528        98.46000        94.58000
        83.12528        91.19000        94.58000
        83.14528        92.89000        94.57000
        83.16528        91.19000        94.55000
        83.18528        88.54000        94.53000
        83.20528        97.65000        94.50000
        83.22528        94.79000        94.47000
        83.24528        92.75000        94.42000
        83.26528        92.55000        94.38000
        83.28528        95.33000        94.33000
        83.30527        94.79000        94.27000
        83.32528        91.12000        94.22000
        83.34528        94.72000        94.16000
        83.36528        94.86000        94.10000
        83.38528        92.55000        94.05000
        83.40528        98.33000        94.00000
        83.42528        94.66000        93.95000
        83.44528        93.77000        93.90000
        83.46528        93.29000        92.86000
        83.48528        92.14000        92.82000
        83.50528        93.23000        92.79000
        83.52528        89.29000        92.76000
        83.54528        90.64000        92.74000
        83.56528        93.57000        92.73000
        83.58528        92.07000        92.72000
        83.60528        93.98000        92.72000
        83.62528        94.05000        92.73000
        83.64528        93.64000        92.74000
        83.66528        94.79000        92.76000
        83.68528        93.77000        92.79000
        83.70528        91.74000        92.82000
        83.72528        94.18000        92.87000
        83.74528        91.74000        92.92000
        83.76528        95.54000        92.97000
        83.78528        89.22000        93.03000
        83.80527        92.62000        93.09000
        83.82528        93.70000        93.15000
        83.84528        94.11000        93.22000
        83.86528        99.48000        93.28000
        83.88528        97.57000        93.33000
        83.90528        89.49000        93.39000
        83.92528        94.18000        93.43000
        83.94528        92.07000        93.47000
        83.96528        95.54000        93.51000
        83.98528        92.28000        93.54000
        84.00528        97.11000        93.57000
        84.02528        87.18000        93.58000
        84.04528        92.21000        93.60000
        84.06528        91.81000        93.61000
        84.08528        91.81000        93.61000
        84.10528        95.40000        93.62000
        84.12528        90.92000        93.62000
        84.14528        93.03000        93.61000
        84.16528        91.19000        93.61000
        84.18528        91.74000        93.60000
        84.20528        93.50000        93.59000
        84.22528        92.28000        93.59000
        84.24528        89.36000        93.58000
        84.26528        97.17000        93.58000
        84.28528        92.75000        93.58000
        84.30527        96.42000        93.58000
        84.32528        90.64000        93.58000
        84.34528        92.96000        93.58000
        84.36528        94.05000        93.59000
        84.38528        96.29000        93.60000
        84.40528        94.93000        93.61000
        84.42528        97.37000        93.62000
        84.44528        93.37000        93.64000
        84.46528        94.39000        93.65000
        84.48528        95.27000        93.68000
        84.50528        94.72000        93.70000
        84.52528        94.86000        93.73000
        84.54528        94.86000        93.77000
        84.56528        99.61000        93.81000
        84.58528        95.54000        93.86000
        84.60528        92.89000        93.91000
        84.62528        91.53000        93.97000
        84.64528        96.15000        94.02000
        84.66528        93.70000        94.08000
        84.68528        95.94000        94.14000
        84.70528        94.18000        94.20000
        84.72528        95.40000        94.26000
        84.74528        98.26000        94.31000
        84.76528        96.56000        94.36000
        84.78528       101.11000        94.40000
        84.80527        89.83000        94.44000
        84.82528        92.62000        94.47000
        84.84528        95.13000        94.50000
        84.86528        94.46000        94.53000
        84.88528        93.57000        94.56000
        84.90528        96.90000        94.58000
        84.92528        97.37000        94.61000
        84.94528        91.60000        94.63000
        84.96528        93.57000        94.65000
        84.98528        99.41000        94.68000
        85.00528        96.42000        94.70000
        85.02528        96.83000        94.72000
        85.04528        97.04000        94.73000
        85.06528        92.75000        94.75000
        85.08528        97.04000        94.76000
        85.10528        96.96000        94.77000
        85.12528        92.96000        94.78000
        85.14528        93.03000        94.79000
        85.16528        95.68000        94.80000
        85.18528        93.77000        94.80000
        85.20528        96.22000        94.81000
        85.22528        94.66000        94.82000
        85.24528        95.54000        94.83000
        85.26528        92.62000        94.84000
        85.28528        96.56000        94.86000
        85.30527        95.07000        94.89000
        85.32528        93.98000        94.93000
        85.34528        91.53000        94.97000
        85.36528        98.46000        95.02000
        85.38528        95.94000        95.07000
        85.40528        93.70000        95.14000
        85.42528        92.68000        95.21000
        85.44528        93.37000        95.28000
        85.46528        93.57000        95.36000
        85.48528        95.20000        95.43000
        85.50528        93.16000        95.51000
        85.52528        94.31000        95.58000
        85.54528        98.05000        95.65000
        85.56528        94.86000        95.71000
        85.58528        93.09000        95.76000
        85.60528        96.09000        95.79000
        85.62528        90.92000        95.82000
        85.64528        96.15000        95.82000
        85.66528        93.50000        95.81000
        85.68528        98.74000        95.79000
        85.70528        94.39000        95.75000
        85.72528        91.60000        95.69000
        85.74528        92.48000        94.63000
        85.76528        90.51000        94.55000
        85.78528        95.33000        94.47000
        85.80527        95.00000        94.38000
        85.82528        92.89000        94.28000
        85.84528        96.02000        94.18000
        85.86528        90.99000        94.08000
        85.88528        95.20000        93.97000
        85.90528        90.44000        93.86000
        85.92528        93.03000        93.76000
        85.94528        96.90000        93.65000
        85.96528        91.19000        93.55000
        85.98528        93.23000        93.45000
        86.00528        98.46000        93.35000
        86.02528        96.50000        94.26000
        86.04528        92.07000        94.18000
        86.06528        93.85000        94.12000
        86.08528        91.87000        94.06000
        86.10528        96.29000        94.01000
        86.12528        93.44000        93.97000
        86.14528        90.72000        93.94000
        86.16528        96.15000        93.93000
        86.18528        95.20000        93.92000
        86.20528        94.05000        93.92000
        86.22528        91.74000        93.93000
        86.24528        97.51000        93.95000
        86.26528        94.86000        93.97000
        86.28528        91.05000        94.00000
        86.30527        93.03000        94.02000
        86.32528        94.18000        94.05000
        86.34528        92.28000        94.08000
        86.36528        95.54000        94.10000
        86.38528        91.12000        94.12000
        86.40528        99.96000        94.14000
        86.42528        96.29000        94.15000
        86.44528        96.56000        94.16000
        86.46528        95.88000        94.17000
        86.48528        94.18000        94.18000
        86.50528        93.70000        94.19000
        86.52528        99.61000        94.20000
        86.54528        92.42000        94.21000
        86.56528        94.18000        94.22000
        86.58528        96.50000        94.23000
        86.60528        92.35000        94.24000
        86.62528        90.72000        94.25000
        86.64528        99.28000        94.26000
        86.66528        95.61000        94.27000
        86.68528        97.72000        94.28000
        86.70528        96.02000        94.29000
        86.72528        97.72000        94.30000
        86.74528        88.34000        94.31000
        86.76528        91.26000        94.32000
        86.78528        94.05000        94.32000
        86.80527        94.39000        94.33000
        86.82528        93.16000        93.33000
        86.84528        94.31000        93.32000
        86.86528        92.28000        93.31000
        86.88528        94.18000        93.30000
        86.90528        95.81000        93.28000
        86.92528        95.27000        93.26000
        86.94528        93.23000        93.24000
        86.96528        95.48000        93.21000
        86.98528        95.48000        93.19000
        87.00528        93.85000        93.16000
        87.02528        88.40000        93.13000
        87.04528        95.00000        93.10000
        87.06528        91.87000        93.08000
        87.08528        91.40000        93.05000
        87.10528        98.87000        93.03000
        87.12528        93.64000        93.01000
        87.14528        94.79000        92.99000
        87.16528        95.74000        92.97000
        87.18528        97.11000        92.95000
        87.20528        92.01000        92.94000
        87.22528        91.66000        92.93000
        87.24528        94.05000        92.93000
        87.26528        92.28000        92.92000
        87.28528        90.79000        92.93000
        87.30527        93.70000        92.93000
        87.32528        91.40000        92.95000
        87.34528        91.53000        92.96000
        87.36528        89.70000        92.99000
        87.38528        91.46000        93.02000
        87.40528        93.50000        93.05000
        87.42528        95.40000        93.09000
        87.44528        95.68000        93.13000
        87.46528        95.33000        93.18000
        87.48528        93.03000        93.22000
        87.50528        93.03000        93.26000
        87.52528        91.40000        93.31000
        87.54528        95.20000        93.34000
        87.56528        91.46000        93.38000
        87.58528        95.00000        93.41000
        87.60528        91.46000        93.44000
        87.62528        90.79000        93.46000
        87.64528        94.11000        93.48000
        87.66528        96.09000        93.50000
        87.68528        89.90000        93.52000
        87.70528        95.81000        93.54000
        87.72528        94.18000        93.55000
        87.74528        92.07000        93.57000
        87.76528        98.53000        93.58000
        87.78528        93.57000        93.59000
        87.80527        99.00000        93.60000
        87.82528        92.68000        93.61000
        87.84528        90.79000        93.62000
        87.86528        92.83000        93.62000
        87.88528        94.39000        94.62000
        87.90528        97.31000        94.62000
        87.92528        95.27000        94.62000
        87.94528        93.23000        94.61000
        87.96528        88.88000        94.61000
        87.98528        93.16000        94.60000
        88.00528        95.33000        94.60000
        88.02528        91.53000        94.59000
        88.04528        92.75000        94.59000
        88.06528        90.18000        94.59000
        88.08528        96.96000        94.58000
        88.10528        96.29000        94.58000
        88.12528        96.90000        94.58000
        88.14528        95.20000        94.58000
        88.16528        92.55000        94.58000
        88.18528        95.00000        94.57000
        88.20528        93.37000        94.56000
        88.22528        93.57000        94.55000
        88.24528        94.59000        94.54000
        88.26528        96.63000        94.52000
        88.28528        94.86000        94.51000
        88.30527        87.66000        94.49000
        88.32528        91.40000        94.47000
        88.34528        91.46000        94.45000
        88.36528        88.34000        94.43000
        88.38528        94.66000        94.41000
        88.40528        95.13000        94.39000
        88.42528        91.12000        94.38000
        88.44528        97.57000        94.36000
        88.46528        94.39000        94.34000
        88.48528        94.93000        94.32000
        88.50528        91.60000        94.30000
        88.52528        92.89000        94.28000
        88.54528        90.38000        94.26000
        88.56528        93.29000        94.23000
        88.58528        92.62000        93.21000
        88.60528        92.28000        93.19000
        88.62528        92.28000        93.17000
        88.64528        92.14000        93.15000
        88.66528        95.20000        93.14000
        88.68528        92.89000        93.12000
        88.70528        92.62000        93.11000
        88.72528        89.29000        93.10000
        88.74528        93.44000        93.08000
        88.76528        93.57000        93.06000
        88.78528        93.50000        93.04000
        88.80527        96.22000        93.02000
        88.82528        94.93000        93.00000
        88.84528        94.93000        92.97000
        88.86528        93.44000        92.94000
        88.88528        93.98000        92.92000
        88.90528        95.74000        92.89000
        88.92528        90.72000        92.87000
        88.94528        92.83000        92.84000
        88.96528        92.01000        92.82000
        88.98528        95.13000        92.80000
        89.00528        96.29000        92.79000
        89.02528        92.14000        92.78000
        89.04528        86.43000        92.78000
        89.06528        93.98000        92.78000
        89.08528        85.96000        92.79000
        89.10528        94.31000        92.80000
        89.12528        89.63000        92.82000
        89.14528        93.09000        92.85000
        89.16528        90.99000        92.88000
        89.18528        96.09000        92.92000
        89.20528        90.64000        92.97000
        89.22528        93.37000        93.02000
        89.24528        92.42000        93.08000
        89.26528        93.50000        93.15000
        89.28528        93.44000        93.22000
        89.30527        91.33000        93.30000
        89.32528        99.55000        93.38000
        89.34528        89.97000        93.46000
        89.36528        92.42000        93.55000
        89.38528        92.68000        93.64000
        89.40528        93.77000        93.73000
        89.42528        97.65000        93.82000
        89.44528        92.14000        93.92000
        89.46528        93.64000        94.02000
        89.48528        94.31000        94.12000
        89.50528        93.98000        95.23000
        89.52528        95.81000        95.33000
        89.54528        96.70000        95.43000
        89.56528        91.66000        95.53000
        89.58528        94.31000        95.62000
        89.60528        93.16000        95.71000
        89.62528        95.00000        95.78000
        89.64528        94.66000        95.85000
        89.66528        95.00000        95.90000
        89.68528        96.09000        95.94000
        89.70528        96.83000        95.97000
        89.72528        96.90000        95.99000
        89.74528        94.79000        95.99000
        89.76528        98.39000        95.98000
        89.78528        98.46000        95.95000
        89.80527        94.72000        95.92000
        89.82528        97.04000        95.87000
        89.84528        97.78000        95.82000
        89.86528        95.81000        95.75000
        89.88528        92.48000        95.68000
        89.90528        92.48000        95.61000
        89.92528        94.86000        95.53000
        89.94528        98.46000        95.45000
        89.96528        98.13000        95.36000
        89.98528        95.48000        95.28000
        90.00528        98.87000        95.20000
        90.02528        95.74000        95.11000
        90.04528        94.86000        95.03000
        90.06528        99.14000        94.95000
        90.08528        94.59000        94.88000
        90.10528        94.79000        94.80000
        90.12528        92.14000        94.74000
        90.14528        96.09000        94.67000
        90.16528        96.35000        94.61000
        90.18528        98.26000        94.56000
        90.20528       102.54000        94.51000
        90.22528        96.96000        94.47000
        90.24528        93.85000        94.43000
        90.26528        97.04000        94.40000
        90.28528        92.62000        94.36000
        90.30527        92.07000        94.33000
        90.32528        91.12000        94.30000
        90.34528        96.15000        94.27000
        90.36528        95.07000        94.23000
        90.38528        97.11000        94.20000
        90.40528        95.33000        94.15000
        90.42528        92.48000        94.11000
        90.44528        95.00000        94.06000
        90.46528        91.46000        94.01000
        90.48528        98.33000        93.95000
        90.50528        92.96000        93.89000
        90.52528        90.44000        93.83000
        90.54528        94.31000        93.77000
        90.56528        97.11000        93.70000
        90.58528        93.50000        93.63000
        90.60528        92.42000        93.55000
        90.62528        97.31000        94.47000
        90.64528        92.89000        94.39000
        90.66528        92.14000        94.31000
        90.68528       100.09000        94.22000
        90.70528        94.25000        94.14000
        90.72528        92.62000        94.05000
        90.74528        94.66000        93.96000
        90.76528        95.74000        93.87000
        90.78528        93.37000        93.78000
        90.80527        93.09000        93.70000
        90.82528        96.09000        93.61000
        90.84528        94.46000        93.53000
        90.86528        93.98000        93.46000
        90.88528        90.99000        93.38000
        90.90528        92.01000        93.32000
        90.92528        92.14000        94.25000
        90.94528        92.96000        94.19000
        90.96528        99.28000        94.14000
        90.98528        88.88000        94.09000
        91.00528        95.74000        94.05000
        91.02528        90.51000        94.02000
        91.04528        95.61000        93.99000
        91.06528        96.50000        93.97000
        91.08528        89.70000        93.95000
        91.10528        91.33000        93.94000
        91.12528        93.85000        93.94000
        91.14528        89.63000        93.94000
        91.16528        94.86000        93.95000
        91.18528        94.05000        93.96000
        91.20528        96.96000        93.98000
        91.22528        93.09000        94.01000
        91.24528        93.98000        94.04000
        91.26528        94.52000        94.07000
        91.28528        95.33000        94.10000
        91.30527        93.98000        94.14000
        91.32528        92.07000        94.18000
        91.34528        93.77000        94.22000
        91.36528        93.77000        94.27000
        91.38528        91.33000        94.31000
        91.40528        93.91000        94.36000
        91.42528        97.51000        94.40000
        91.44528        91.53000        94.45000
        91.46528        95.61000        94.50000
        91.48528        94.72000        94.55000
        91.50528        94.59000        94.60000
        91.52528        96.29000        94.65000
        91.54528        92.42000        94.70000
        91.56528        91.53000        94.75000
        91.58528        97.04000        94.80000
        91.60528        93.77000        94.84000
        91.62528        91.94000        94.89000
        91.64528        96.22000        94.93000
        91.66528        95.07000        94.96000
        91.68528        98.94000        95.00000
        91.70528        96.56000        95.02000
        91.72528        90.03000        95.04000
        91.74528       100.91000        95.06000
        91.76528        92.28000        95.07000
        91.78528        95.74000        95.08000
        91.80527        98.67000        95.08000
        91.82528        93.85000        95.08000
        91.84528        91.60000        95.08000
        91.86528        94.66000        95.07000
        91.88528        98.26000        95.06000
        91.90528        96.83000        95.04000
        91.92528        96.56000        95.03000
        91.94528        98.05000        95.01000
        91.96528        93.09000        94.98000
        91.98528        96.83000        94.95000
        92.00528        91.87000        94.92000
        92.02528        99.28000        94.89000
        92.04528        98.13000        94.85000
        92.06528        93.64000        94.81000
        92.08528        94.25000        94.76000
        92.10528        96.15000        94.71000
        92.12528        96.76000        94.66000
        92.14528        94.18000        94.61000
        92.16528        96.63000        94.56000
        92.18528        88.68000        94.51000
        92.20528        95.74000        94.46000
        92.22528        90.99000        94.41000
        92.24528        93.77000        94.36000
        92.26528        95.68000        94.32000
        92.28528        94.46000        94.28000
        92.30527        92.89000        94.24000
        92.32528        94.79000        94.20000
        92.34528        92.01000        94.17000
        92.36528        88.47000        94.14000
        92.38528        90.24000        93.11000
        92.40528        92.48000        93.09000
        92.42528        93.91000        93.08000
        92.44528        90.92000        93.07000
        92.46528        94.86000        93.06000
        92.48528        91.74000        93.05000
        92.50528        94.25000        93.06000
        92.52528        92.07000        93.06000
        92.54528        91.81000        93.07000
        92.56528        92.75000        93.09000
        92.58528        90.31000        93.11000
        92.60528        92.75000        93.13000
        92.62528        90.24000        93.16000
        92.64528        93.23000        93.19000
        92.66528        91.26000        93.22000
        92.68528        89.97000        92.26000
        92.70528        98.26000        92.30000
        92.72528        94.59000        92.34000
        92.74528        90.72000        92.39000
        92.76528        96.83000        92.43000
        92.78528        90.51000        92.48000
        92.80527        90.85000        92.52000
        92.82528        94.79000        92.57000
        92.84528        90.51000        92.62000
        92.86528        95.13000        92.67000
        92.88528        91.60000        92.72000
        92.90528        95.54000        92.76000
        92.92528        90.72000        92.81000
        92.94528        90.99000        92.85000
        92.96528        93.98000        92.89000
        92.98528        92.07000        92.93000
        93.00528        94.52000        92.96000
        93.02528        94.05000        93.00000
        93.04528        93.77000        93.03000
        93.06528        89.49000        93.06000
        93.08528        95.27000        93.09000
        93.10528        99.28000        93.12000
        93.12528        92.89000        93.15000
        93.14528        93.98000        93.18000
        93.16528        96.50000        93.21000
        93.18528        89.97000        93.24000
        93.20528        91.12000        93.26000
        93.22528        97.51000        93.29000
        93.24528        90.64000        93.32000
        93.26528        93.50000        93.34000
        93.28528        94.72000        93.37000
        93.30527        95.94000        93.39000
        93.32528        94.11000        93.41000
        93.34528        95.74000        93.43000
        93.36528        96.09000        93.45000
        93.38528        95.00000        93.46000
        93.40528        89.08000        93.48000
        93.42528        94.25000        93.49000
        93.44528        88.68000        93.50000
        93.46528        96.90000        93.51000
        93.48528        95.33000        93.52000
        93.50528        96.76000        93.52000
        93.52528        94.39000        93.53000
        93.54528        90.72000        93.54000
        93.56528        93.50000        93.55000
        93.58528        97.72000        93.56000
        93.60528        95.94000        93.57000
        93.62528        92.89000        93.58000
        93.64528        95.33000        93.59000
        93.66528        97.92000        93.61000
        93.68528        92.89000        93.62000
        93.70528        94.72000        93.64000
        93.72528        93.85000        93.65000
        93.74528        92.42000        93.67000
        93.76528        90.58000        93.69000
        93.78528        95.48000        93.70000
        93.80527        94.86000        93.72000
        93.82528        90.85000        93.73000
        93.84528        93.23000        93.75000
        93.86528        96.50000        93.76000
        93.88528        93.70000        93.78000
        93.90528        96.42000        93.79000
        93.92528        86.36000        93.80000
        93.94528        93.98000        93.81000
        93.96528        90.18000        93.82000
        93.98528        99.68000        93.82000
        94.00528        91.19000        93.82000
        94.02528        94.93000        93.82000
        94.04528        89.83000        93.81000
        94.06528        90.38000        93.80000
        94.08528        93.64000        93.79000
        94.10528        98.94000        93.77000
        94.12527        91.87000        93.76000
        94.14528        90.92000        93.74000
        94.16528        93.70000        93.72000
        94.18528        94.86000        93.70000
        94.20528        89.22000        93.68000
        94.22528        93.03000        93.66000
        94.24528        98.46000        93.63000
        94.26528        91.60000        93.61000
        94.28528        91.81000        93.58000
        94.30527        93.91000        93.56000
        94.32528        92.83000        93.53000
        94.34528        92.68000        93.50000
        94.36528        92.42000        93.48000
        94.38528        97.72000        93.45000
        94.40528        95.33000        93.43000
        94.42528        94.59000        93.40000
        94.44528        93.16000        93.38000
        94.46528        93.70000        93.36000
        94.48528        92.48000        93.35000
        94.50528        95.74000        93.33000
        94.52528        88.88000        93.32000
        94.54528        92.48000        93.31000
        94.56528        93.91000        93.31000
        94.58528        94.11000        93.30000
        94.60528        90.92000        93.30000
        94.62527        94.72000        93.29000
        94.64528        96.90000        93.29000
        94.66528        91.46000        93.29000
        94.68528        91.94000        93.29000
        94.70528        96.02000        93.28000
        94.72528        91.81000        93.28000
        94.74528        95.33000        93.28000
        94.76528        94.25000        93.27000
        94.78528        94.59000        93.27000
        94.80527        88.47000        93.27000
        94.82528        89.01000        93.26000
        94.84528        94.86000        93.25000
        94.86528        93.50000        93.25000
        94.88528        90.99000        93.24000
        94.90528        92.62000        93.24000
        94.92528        90.03000        93.23000
        94.94528       100.43000        93.22000
        94.96528        94.05000        93.21000
        94.98528        98.60000        93.20000
        95.00528        96.42000        93.19000
        95.02528        91.81000        93.18000
        95.04528        95.40000        93.17000
        95.06528        92.14000        93.15000
        95.08528        92.83000        93.14000
        95.10528        92.01000        93.12000
        95.12527        95.48000        93.11000
        95.14528        92.96000        93.09000
        95.16528        92.89000        93.07000
        95.18528        93.23000        93.06000
        95.20528        92.28000        93.04000
        95.22528        92.62000        93.02000
        95.24528        91.53000        93.00000
        95.26528        90.85000        92.98000
        95.28528        97.24000        92.96000
        95.30527        96.35000        92.94000
        95.32528        91.53000        92.92000
        95.34528        95.20000        92.90000
        95.36528        91.33000        92.87000
        95.38528        92.01000        92.85000
        95.40528        93.70000        92.83000
        95.42528        90.99000        92.81000
        95.44528        91.66000        92.79000
        95.46528        92.96000        92.77000
        95.48528        93.64000        92.75000
        95.50528        88.88000        92.73000
        95.52528        96.90000        92.71000
        95.54528        90.38000        92.69000
        95.56528        91.87000        92.67000
        95.58528        90.99000        92.65000
        95.60528        94.86000        92.63000
        95.62527        93.23000        92.61000
        95.64528        93.16000        92.59000
        95.66528        87.59000        92.58000
        95.68528        89.77000        92.57000
        95.70528        89.42000        92.56000
        95.72528        92.01000        92.55000
        95.74528        94.39000        92.54000
        95.76528        89.70000        92.54000
        95.78528        93.09000        92.54000
        95.80527        88.75000        92.54000
        95.82528        88.20000        92.54000
        95.84528        95.40000        92.54000
        95.86528        93.57000        92.55000
        95.88528        87.45000        92.55000
        95.90528        95.94000        92.56000
        95.92528        97.04000        92.56000
        95.94528        91.60000        92.56000
        95.96528        89.77000        92.57000
        95.98528        90.18000        92.57000
        96.00528        93.09000        92.56000
        96.02528        92.42000        92.56000
        96.04528        91.74000        92.55000
        96.06528        90.72000        92.54000
        96.08528        89.42000        92.53000
        96.10528        89.56000        92.51000
        96.12527        93.64000        92.49000
        96.14528        91.53000        92.47000
        96.16528        86.03000        92.45000
        96.18528        91.87000        92.43000
        96.20528        92.14000        92.40000
        96.22528        92.14000        92.37000
        96.24528        92.35000        92.34000
        96.26528        93.91000        92.31000
        96.28528        92.01000        92.28000
        96.30527        90.72000        92.24000
        96.32528        95.74000        92.21000
        96.34528        94.46000        92.17000
        96.36528        91.40000        92.14000
        96.38528        92.28000        92.10000
        96.40528        88.20000        92.06000
        96.42528        90.31000        92.03000
        96.44528        92.62000        91.99000
        96.46528        97.24000        91.95000
        96.48528        94.18000        91.92000
        96.50528        93.23000        91.88000
        96.52528        92.21000        91.85000
        96.54528        91.74000        91.82000
        96.56528        94.52000        91.78000
        96.58528        94.11000        91.75000
        96.60528        92.75000        91.72000
        96.62527        92.14000        91.70000
        96.64528        86.16000        91.67000
        96.66528        93.23000        91.65000
        96.68528        88.14000        91.62000
        96.70528        90.51000        91.60000
        96.72528        93.91000        90.58000
        96.74528        87.66000        90.56000
        96.76528        91.46000        90.54000
        96.78528        87.93000        90.52000
        96.80527        92.28000        90.50000
        96.82528        94.31000        90.49000
        96.84528        90.92000        90.47000
        96.86528        91.26000        90.45000
        96.88528        87.93000        90.44000
        96.90528        87.53000        90.42000
        96.92528        90.38000        90.41000
        96.94528        92.28000        90.39000
        96.96528        88.47000        90.38000
        96.98528        93.77000        90.36000
        97.00528        86.51000        90.35000
        97.02528        93.37000        90.34000
        97.04528        92.35000        90.33000
        97.06528        95.33000        90.32000
        97.08528        91.60000        90.31000
        97.10528        90.51000        90.30000
        97.12527        93.98000        90.29000
        97.14528        92.42000        90.29000
        97.16528        84.40000        90.28000
        97.18528        91.19000        90.28000
        97.20528        89.70000        90.28000
        97.22528        87.66000        90.27000
        97.24528        89.83000        90.27000
        97.26528        95.74000        90.27000
        97.28528        90.18000        90.27000
        97.30527        91.19000        90.28000
        97.32528        91.33000        90.28000
        97.34528        88.61000        90.28000
        97.36528        94.11000        90.29000
        97.38528        92.07000        90.30000
        97.40528        91.53000        90.30000
        97.42528        82.76000        90.31000
        97.44528        94.05000        90.32000
        97.46528        89.08000        90.34000
        97.48528        88.54000        90.35000
        97.50528        92.35000        90.37000
        97.52528        90.92000        90.38000
        97.54528        90.72000        90.40000
        97.56528        88.68000        90.43000
        97.58528        89.42000        90.45000
        97.60528        88.07000        90.48000
        97.62527        95.33000        90.51000
        97.64528        90.03000        90.54000
        97.66528        89.16000        90.57000
        97.68528        95.13000        90.60000
        97.70528        89.49000        90.64000
        97.72528        94.86000        91.68000
        97.74528        84.19000        91.72000
        97.76528        90.85000        91.76000
        97.78528        95.88000        91.81000
        97.80527        93.03000        91.85000
        97.82528        89.22000        91.89000
        97.84528        93.37000        91.94000
        97.86528        92.83000        91.99000
        97.88528        91.66000        92.04000
        97.90528        89.36000        92.09000
        97.92528        91.05000        92.14000
        97.94528        92.01000        92.18000
        97.96528        96.22000        92.24000
        97.98528        88.81000        92.29000
        98.00528        93.03000        92.34000
        98.02528        92.42000        92.39000
        98.04528        92.42000        92.44000
        98.06528        95.27000        92.49000
        98.08528        91.81000        92.54000
        98.10528        87.86000        92.59000
        98.12527        92.35000        92.63000
        98.14528        94.66000        92.68000
        98.16528        91.26000        92.73000
        98.18528        92.68000        92.77000
        98.20528        93.37000        92.82000
        98.22528        91.87000        92.86000
        98.24528        95.81000        92.90000
        98.26528        94.39000        92.94000
        98.28528        93.50000        92.98000
        98.30527        89.90000        93.03000
        98.32528        94.39000        93.07000
        98.34528        93.37000        93.11000
        98.36528        93.57000        93.15000
        98.38528        92.35000        93.19000
        98.40528        92.42000        93.23000
        98.42528        94.39000        93.28000
        98.44528        91.53000        93.33000
        98.46528        94.52000        93.37000
        98.48528        90.10000        93.42000
        98.50528        95.00000        93.47000
        98.52528        92.75000        93.52000
        98.54528        93.70000        93.57000
        98.56528        96.29000        93.62000
        98.58528        91.81000        93.67000
        98.60528        93.37000        93.72000
        98.62527        91.66000        93.77000
        98.64528        96.02000        93.82000
        98.66528        92.68000        93.87000
        98.68528        92.96000        93.92000
        98.70528        90.64000        93.97000
        98.72528        93.29000        94.01000
        98.74528        95.54000        94.05000
        98.76528        90.79000        94.09000
        98.78528        93.98000        94.12000
        98.80527        90.79000        94.15000
        98.82528        91.87000        94.17000
        98.84528        94.18000        94.19000
        98.86528        96.22000        94.20000
        98.88528        92.89000        94.21000
        98.90528        90.79000        94.20000
        98.92528        96.29000        94.20000
        98.94528        93.70000        94.18000
        98.96528        94.66000        94.17000
        98.98528        92.21000        94.15000
        99.00528        92.21000        94.12000
        99.02528        95.40000        94.09000
        99.04528        94.39000        94.06000
        99.06528        93.57000        94.03000
        99.08528        90.51000        94.00000
        99.10528        88.07000        93.97000
        99.12527        97.65000        93.93000
        99.14528        90.38000        93.90000
        99.16528        94.39000        93.86000
        99.18528        96.56000        93.82000
        99.20528        90.72000        93.78000
        99.22528        89.97000        93.74000
        99.24528        94.31000        93.71000
        99.26528        90.92000        92.67000
        99.28528        93.03000        92.63000
        99.30527        92.01000        92.59000
        99.32528        94.86000        92.55000
        99.34528        95.27000        92.52000
        99.36528        96.96000        92.49000
        99.38528        94.05000        92.45000
        99.40528        92.83000        92.42000
        99.42528        92.35000        92.39000
        99.44528        93.16000        92.36000
        99.46528        93.44000        92.33000
        99.48528        91.60000        92.30000
        99.50528        92.42000        92.27000
        99.52528        90.64000        92.24000
        99.54528        91.12000        92.20000
        99.56528        97.44000        92.17000
        99.58528        92.83000        92.13000
        99.60528        89.36000        92.09000
        99.62527        92.89000        92.05000
        99.64528        90.44000        92.01000
        99.66528        92.01000        91.97000
        99.68528        91.46000        91.92000
        99.70528        95.07000        91.88000
        99.72528        86.97000        91.83000
        99.74528        98.13000        91.78000
        99.76528        91.05000        91.74000
        99.78528        97.11000        91.70000
        99.80527        96.50000        91.65000
        99.82528        93.57000        91.61000
        99.84528        88.75000        91.57000
        99.86528        88.34000        91.52000
        99.88528        88.20000        91.48000
        99.90528        94.18000        91.44000
        99.92528        93.37000        91.40000
        99.94528        93.37000        91.37000
        99.96528        93.50000        91.33000
        99.98528        95.68000        91.30000
       100.00528        96.76000        91.26000
       100.02528        87.99000        91.23000
       100.04528        94.59000        91.20000
